# Supplementary material for: Genome-Resolved Metagenomics and Metatranscriptomics Reveal Insights into the Ecology and Metabolism of Anaerobic Microbial Communities in PCB-Contaminated Sediments
Source: Environ Sci Technol. 2023 Oct 19;57(43):16386–98. doi: 10.1021/acs.est.3c05439 (PMC10621002; doi:10.1021/acs.est.3c05439)
Supplement: Supplementary file 2 — es3c05439_si_002.xlsx [file es3c05439_si_002.xlsx]

## Sheet: Table S3
Table S3. List of MAGs with a completion (comp.) ≥ 80. A MAGs with completion ≥ 80 and contamination (contam.) > 5 was refined (marked in blue). A MAG with completion ≥ 90 and contamination ≤ 5 was high quality (HQ) MAGs (marked in green)
	green: HQ bins			blue: bins for refining
SRR15035645									SRR15035646									SRR15035647									SRR15035648									Metagenome	# HQ bins before refine	# HQ bins after refine	# bins for analysis
Before refining					Refined bins				Before refining					Refined bins				Before refining					Refined bins				Before refining					Refined bins				SRR15035645	28	40	61
bins	comp.	contam.	refine		bins	comp.	contam.		bins	comp.	contam.	refine		bins	comp.	contam.		bins	comp.	contam.	refine		bins	comp.	contam.		bins	comp.	contam.	refine		bins	comp.	contam.		SRR15035646	33	39	57
bin.44	98.5915	0			bin_115_R2	100	0		bin.38	95.7746	11.56	bin_38_R1		bin_21_R1	98.5915	4.22535		bin.81	100	122.8	bin_81_R1,R2		bin_18_R1	97.1831	4.22535		bin.159	97.1831	6.02	bin_159_R1		bin_111_R1	98.5915	4.22535		SRR15035647	19	26	46
bin.115	100	104.87	bin_115_R1, R2		bin_222_R1	97.1831	4.22535		bin.129	100	1.40845			bin_38_R1	95.7746	2.8169		bin.26	100	2.34			bin_41_R1	97.1831	4.22535		bin.10	100	0			bin_101_R3	97.1831	4.22535		SRR15035648	30	38	56
bin.148	99.2	0			bin_40_R1	94.3662	2.8169		bin.154	97.1831	4.22535			bin_62_R1	93.4211	3.94737		bin.143	100	0			bin_159_R1	94.3662	4.22535		bin.86	95.7746	92.9577	bin_86_R1		bin_159_R1	97.1831	1.40845		co-assembly			62
bin.149	97.1831	0			bin_115_R1	92.9577	4.22535		bin.24	99.19	1.40845			bin_196_R1	91.5493	1.40845		bin.95	95.7746	1.40845			bin_180_R1	93.4211	2.63158		bin.17	97.1831	7.77	bin_17_R1		bin_78_R1	97.1831	4.22535
bin.43	90.1408	5.6338	bin_43_R1		bin_147_R1	92.9577	1.40845		bin.186	97.1831	2.29			bin_209_R1	91.5493	4.22535		bin.80	96.0526	0.65			bin_81_R1	91.5493	2.8169		bin.114	97.3684	1.96			bin_96_R1	97.1831	4.22535		total	110	143	282
bin.40	98.48	88.68	bin_40_R1, R2		bin_40_R2	92.9577	4.22535		bin.161	98.36	0			bin_158_R1	90.1408	4.22535		bin.69	98.5915	1.40845			bin_81_R2	90.1408	4.22535		bin.129	98.5915	0			bin_17_R1	95.7746	2.8169
bin.81	98.25	0			bin_208_R1	91.5493	4.22535		bin.66	94.3662	0			bin_113_R1	88.7324	1.40845		bin.9	98.25	0			bin_105_R1	87.3239	2.8169		bin.68	98.31	1.40845			bin_156_R1	91.5493	2.8169
bin.131	95.7746	61.53	remove		bin_215_R1	90.7895	2.63158		bin.10	98.12	0			bin_143_R1	85.9155	1.40845		bin.74	97.1831	1.40845			bin_111_R1	87.3239	4.22535		bin.78	98.28	74.6479	bin_78_R1		bin_23_R1	90.1408	4.22535
bin.249	94.3662	0			bin_111_R1	90.1408	4.22535		bin.168	95.7746	1.40845			bin_37_R1	85.9155	4.22535		bin.185	94.3662	0.27			bin_124_R1	85.9155	4.22535		bin.101	98.28	116.901	bin_101_R1, R2, R3		bin_101_R2	87.3239	4.22535
bin.74	97.1831	77.04	bin_74_R1		bin_119_R1	90.1408	4.22535		bin.151	91.5493	0.06			bin_231_R1	84.507	4.22535		bin.104	97.17	6.15	bin_104_R1		bin_113_R1	84.507	2.8169		bin.93	98.13	150.99	bin_93_R1, R2		bin_118_R1	84.507	4.22535
bin.245	97.83	2.58			bin_253_R1	90.1408	1.40845		bin.32	96.0526	76.1	bin_32_R1		bin_32_R1	82.8947	3.94737		bin.72	96.88	0.65			bin_89_R1	81.6901	4.22535		bin.96	97.1831	11.33	bin_96_R1		bin_53_R1	83.0986	4.22535
bin.222	97.73	13.52	bin_222_R1		bin_43_R1	90.1408	4.22535		bin.62	97.09	45.48	bin_62_R1, R2		bin_143_R2	80.2817	4.22535		bin.180	96.4	6	bin_180_R1		bin_111_R2	80.2817	5.6338		bin.119	97.41	73.41	removed		bin_93_R1	82.8947	5.26316
bin.179	97.7	0.46			bin_74_R1	84.507	4.22535		bin.143	90.1408	90.1408	bin_143_R1, R2						bin.123	93.4211	0			bin_46_R1	80.2817	4.22535		bin.111	97.26	89.22	bin_111_R1		bin_86_R1	81.6901	1.40845
bin.137	97.1831	2.75			bin_186_R1	80.2817	1.40845		bin.230	94.3662	0.87							bin.93	87.3239	2.64							bin.75	95.7746	4.36
bin.147	92.9577	14.0845	bin_147_R1, R2		bin_223_R1	80.2817	4.22535		bin.83	96.79	147.42	removed						bin.166	95.83	1.40845							bin.76	96.78	3.58
bin.225	83.0986	0							bin.182	96.75	1.94							bin.111	95.69	77.03	bin_111_R1, R2						bin.120	92.9577	4.22535
bin.60	97.02	1.25							bin.96	95.7746	0.95							bin.36	95.41	0							bin.124	96.49	0
bin.92	90.1408	1.69							bin.84	96.59	1.14							bin.33	84.507	1.15							bin.169	96.43	2.8169
bin.122	96.59	1.14							bin.101	94.3662	1.14							bin.66	92.9577	1.40845							bin.148	96.43	1.40845
bin.111	96.55	62.78	bin_111_R1						bin.200	92.9577	1.14							bin.18	94.7	8.4507	bin_18_R1						bin.29	96.06	3.23
bin.90	96.38	1.64							bin.73	95.81	0.65							bin.88	87.3239	0							bin.158	94.3662	2.3
bin.36	96.19	0.57							bin.36	95.79	1.40845							bin.119	92.9577	2.8							bin.45	83.0986	9.86	removed
bin.152	95.83	0.93							bin.201	90.1408	1.40845							bin.75	94.44	0							bin.82	95.45	3.41
bin.66	94.3662	1.40845							bin.157	94.3662	0							bin.171	94.44	1.40845							bin.167	91.5493	0
bin.16	94.3662	1.40845							bin.173	95.48	2.21							bin.82	94.17	1.40845							bin.128	94.74	10.85	removed
bin.195	87.3239	0.2							bin.146	94.3662	2.73							bin.128	91.5493	0							bin.157	91.5493	0
bin.120	95.25	0.65							bin.78	94.3662	1.40845							bin.45	88.7324	0							bin.107	85.9155	0
bin.102	95.16	0							bin.69	85.9155	0.49							bin.41	93.35	9.85915	bin_41_R1						bin.79	94.44	1.40845
bin.241	94.84	2.1							bin.103	95.07	2.63							bin.14	93.18	2.27							bin.139	94.44	0
bin.150	94.7	1.40845							bin.223	92.9577	0							bin.159	93.1	12.53	bin_159_R1						bin.62	94.3	1.52
bin.70	94.44	3.21							bin.37	94.83	13.87	bin_37_R1						bin.144	85.9155	1.27							bin.102	93.98	4.22535
bin.215	93.4211	28.9474	bin_215_R1						bin.226	94.74	2.73							bin.113	85.9155	5.6338	bin_113_R1						bin.133	93.75	2.65
bin.80	92.9577	1.65							bin.111	94.7	1.40845							bin.46	87.93	14.89	bin_46_R1						bin.58	90.7895	0.13
bin.189	88.7324	1.61							bin.21	94.6	5.71	bin_21_R1						bin.101	81.6901	30.9859	removed						bin.116	90.1408	2.8169
bin.127	93.1	134.74	remove						bin.85	87.3239	1.15							bin.181	87.14	1.40845							bin.137	85.9155	1.1
bin.155	93.1	1.40845							bin.118	94.09	1.40845							bin.42	86.82	2.8169							bin.8	88.7324	1.97
bin.153	91.5493	1.68							bin.213	91.5493	0							bin.105	86.15	8.4507	bin_105_R1						bin.156	91.5493	17.71	bin_156_R1
bin.175	91.5493	0							bin.228	93.01	1.31							bin.70	84.75	3.39							bin.138	92.59	1.40845
bin.97	87.3239	5							bin.5	90.1408	2.67							bin.17	84.75	0							bin.172	91.5493	2.8169
bin.24	92.27	1.40845							bin.196	91.5493	14.0845	bin_196_R1						bin.183	80.2817	35.2113	removed						bin.106	80.2817	2.3
bin.223	90.1408	64.12	bin_223_R1						bin.92	92.59	0							bin.49	83.65	9.6	removed						bin.166	91.86	4.93
bin.208	92.24	11.2676	bin_208_R1						bin.205	91.88	2.8169							bin.124	83.18	7.42	bin_124_R1						bin.43	82.8947	1.37
bin.191	90.1408	1.1							bin.209	91.86	25.3521	bin_209_R1						bin.121	81.6901	1.06							bin.130	91.67	4.22535
bin.114	91.53	0							bin.113	90.1408	7.04225	bin_113_R1						bin.78	81.5789	4.25							bin.90	91.53	1.40845
bin.119	91.38	82.34	bin_119_R1						bin.175	90	1.40845							bin.68	80.93	0							bin.118	87.3239	49.95	bin_118_R1
bin.159	81.6901	2.2							bin.158	89.55	8.4507	bin_158_R1						bin.140	80.91	0							bin.39	91.15	2.63158
bin.95	85.9155	2.3							bin.56	89.25	0							bin.89	80.25	7.04225	bin_89_R1						bin.163	90.97	0
bin.218	84.507	1.83							bin.224	89.19	0.06																bin.21	90.66	4.22535
bin.166	85.5263	2.25							bin.156	88.6	2.8169																bin.27	89.42	0
bin.15	87.76	2.8169							bin.61	88.4	0																bin.87	89.33	1.6
bin.146	85.9155	2.8169							bin.231	84.507	20.57	bin_231_R1, R2															bin.36	89.09	0
bin.109	87.5	4.22535							bin.29	87.3239	2.8169																bin.53	85.9155	82.74	bin_53_R1
bin.226	87.37	0							bin.44	87.36	0																bin.81	88.58	4.22535
bin.46	87.36	1.46							bin.211	87.36	68.3	removed															bin.140	80.2817	1.22
bin.89	84.507	0							bin.133	87.27	0																bin.23	86.44	15.8	bin_23_R1, R2
bin.212	85.82	1.40845							bin.131	84.507	1.40845																bin.164	86.44	2.8169
bin.253	84.01	5.6338	bin_253_R1						bin.225	83.0986	0																bin.109	86.21	3.45
bin.242	83.64	2.22							bin.105	81.5789	72.27	removed															bin.150	83.0986	1.06
bin.116	83.42	2.58							bin.222	81.6901	36.5	removed
bin.231	80.91	0							bin.51	81.05	39.4366	removed
bin.186	80.2817	5.37	bin_186_R1						bin.7	80.15	1.82

## Sheet: Table S4
Table S4. RPKM and GTDB-tk taxonomy classification of dereplicated MAGs, and the correlated NCBI phylum and genus.
														Genus correlation between GTDB and NCBI					Phylum correlation between GTDB and NCBI
MAGs	RPKM-SRR15035645	RPKM-SRR15035646	RPKM-SRR15035647	RPKM-SRR15035648	domain	phylum	class	order	family	genus	species			MAGs	GTDB R207 genus	# NCBI genera	List of NCBI genera		MAGs	GTDB R207 phylum	Number of NCBI phyla	List of NCBI phyla
5_bin.116	0.862896	1.01499	0.358504	0.340019	d__Bacteria	p__Desulfobacterota	c__Syntrophia	o__Syntrophales	f__Smithellaceae	g__UBA8904	s__UBA8904 sp003506745			5_bin.116	g__UBA8904	2	g__(f__) 87.1%, g__Smithella(f__Syntrophaceae) 12.9%		5_bin.116	p__Desulfobacterota	1	p__Euryarchaeota(d__Archaea) 100.0%
5_bin.122	1.46765	0.051271	0.0204091	0.0491383	d__Bacteria	p__Planctomycetota	c__Phycisphaerae	o__SM23-33	f__SM23-33	g__	s__			5_bin.122	g__				5_bin.122	p__Planctomycetota	1	p__Candidatus Woesearchaeota(d__Archaea) 100.0%
5_bin.152	0.95285	0.180291	0.0334538	0.0279209	d__Bacteria	p__Armatimonadota	c__UBA5377	o__UBA5377	f__JABLXH01	g__JABLXH01	s__			5_bin.152	g__JABLXH01	1	g__(f__) 100.0%		5_bin.152	p__Armatimonadota	5	p__Armatimonadetes 89.34%, p__ 6.15%, p__Abditibacteriota 2.87%, p__Actinobacteria 0.82%, p__Firmicutes 0.82%
5_bin.16	5.92262	4.16342	0.0241889	0.0097832	d__Bacteria	p__Armatimonadota	c__UBA5829	o__UBA5829	f__UBA5829	g__UBA5829	s__			5_bin.16	g__UBA5829	1	g__(f__) 100.0%		5_bin.16	p__Armatimonadota	5	p__Armatimonadetes 89.34%, p__ 6.15%, p__Abditibacteriota 2.87%, p__Actinobacteria 0.82%, p__Firmicutes 0.82%
5_bin.189	0.946677	0.726407	0.109866	0.172687	d__Bacteria	p__Firmicutes	c__Clostridia	o__Christensenellales	f__CAG-138	g__UBA7703	s__			5_bin.189	g__UBA7703	2	g__(f__) 83.33%, g__Christensenella(f__Christensenellaceae) 16.67%		5_bin.189	p__Firmicutes	6	p__Firmicutes 97.35%, p__Tenericutes 2.43%, p__ 0.18%, p__Actinobacteria 0.02%, p__Proteobacteria 0.01%, p__Bacteroidetes 0.01%
5_bin.191	8.4532	5.47413	0.0286717	0.0286465	d__Bacteria	p__Sumerlaeota	c__Sumerlaeia	o__MVZB01	f__MVZB01	g__	s__			5_bin.191	g__				5_bin.191	p__Sumerlaeota	3	p__Candidatus Sumerlaeota 82.61%, p__ 13.04%, p__Candidatus Hydrogenedentes 4.35%
5_bin.195	4.05591	2.69059	10.5352	13.7295	d__Bacteria	p__Spirochaetota	c__Spirochaetia	o__Treponematales	f__UBA8932	g__Rectinema	s__Rectinema sp003452735			5_bin.195	g__Rectinema	3	g__(f__) 90.48%, g__Rectinema(f__Treponemataceae) 4.76%, g__Treponema(f__Treponemataceae) 4.76%		5_bin.195	p__Spirochaetota	4	p__Spirochaetes 99.79%, p__ 0.13%, p__Bacteroidetes 0.04%, p__Candidatus Hydrogenedentes 0.04%
5_bin.225	1.09647	0.924346	0.0166758	0.0284989	d__Bacteria	p__Firmicutes	c__Clostridia	o__Christensenellales	f__CAG-138	g__UBA7703	s__			5_bin.225	g__UBA7703	2	g__(f__) 83.33%, g__Christensenella(f__Christensenellaceae) 16.67%		5_bin.225	p__Firmicutes	6	p__Firmicutes 97.35%, p__Tenericutes 2.43%, p__ 0.18%, p__Actinobacteria 0.02%, p__Proteobacteria 0.01%, p__Bacteroidetes 0.01%
5_bin.36	22.2656	24.2072	5.51667	4.82788	d__Bacteria	p__Bacteroidota	c__Bacteroidia	o__Bacteroidales	f__UBA932	g__Bact-08	s__			5_bin.36	g__Bact-08	1	g__(f__) 100.0%		5_bin.36	p__Bacteroidota	1	p__Euryarchaeota(d__Archaea) 100.0%
5_bin.44	2.69052	0.0584006	0.0166621	0.0197575	d__Bacteria	p__Bacteroidota	c__Bacteroidia	o__Bacteroidales	f__Dysgonomonadaceae	g__Proteiniphilum	s__Proteiniphilum sp002383605			5_bin.44	g__Proteiniphilum	2	g__Proteiniphilum 73.53%, g__(f__) 26.47%		5_bin.44	p__Bacteroidota	1	p__Euryarchaeota(d__Archaea) 100.0%
5_bin.60	5.63675	6.29231	0.621657	0.572688	d__Bacteria	p__Firmicutes	c__Clostridia	o__Christensenellales	f__CAG-138	g__	s__			5_bin.60	g__				5_bin.60	p__Firmicutes	6	p__Firmicutes 97.35%, p__Tenericutes 2.43%, p__ 0.18%, p__Actinobacteria 0.02%, p__Proteobacteria 0.01%, p__Bacteroidetes 0.01%
5_bin.66	1.51726	0.207124	0.127615	0.0623395	d__Bacteria	p__Armatimonadota	c__UBA5829	o__UBA5829	f__UBA5829	g__UBA5829	s__			5_bin.66	g__UBA5829	1	g__(f__) 100.0%		5_bin.66	p__Armatimonadota	5	p__Armatimonadetes 89.34%, p__ 6.15%, p__Abditibacteriota 2.87%, p__Actinobacteria 0.82%, p__Firmicutes 0.82%
5_bin.70	0.801905	0.705961	0.0254375	0.0264341	d__Bacteria	p__Acidobacteriota	c__Mor1	o__J045	f__J045	g__JAGOJY01	s__			5_bin.70	g__JAGOJY01	1	g__(f__) 100.0%		5_bin.70	p__Acidobacteriota	7	p__Acidobacteria 93.68%, p__Candidatus Aminicenantes 4.96%, p__ 0.48%, p__Actinobacteria 0.48%, p__Proteobacteria 0.27%, p__Verrucomicrobia 0.07%, p__Chrysiogenetes 0.07%
5_bin.81	3.17858	7.05302	0.620129	0.692475	d__Bacteria	p__Thermotogota	c__Thermotogae	o__Thermotogales	f__Fervidobacteriaceae	g__Fervidobacterium	s__Fervidobacterium sp003526765			5_bin.81	g__Fervidobacterium	2	g__Fervidobacterium 95.65%, g__(f__) 4.35%		5_bin.81	p__Thermotogota	1	p__Thermotogae 100.0%
5_bin_111_R1	0.524159	0.243613	0.151913	0.184402	d__Bacteria	p__Acidobacteriota	c__Acidobacteriae	o__Bryobacterales	f__Bryobacteraceae	g__	s__			5_bin_111_R1	g__				5_bin_111_R1	p__Acidobacteriota	7	p__Acidobacteria 93.68%, p__Candidatus Aminicenantes 4.96%, p__ 0.48%, p__Actinobacteria 0.48%, p__Proteobacteria 0.27%, p__Verrucomicrobia 0.07%, p__Chrysiogenetes 0.07%
5_bin_115_R1	0.968183	0.440356	0.0616974	0.0600066	d__Bacteria	p__Proteobacteria	c__Gammaproteobacteria	o__Burkholderiales	f__Sulfuricellaceae	g__Sulfurimicrobium	s__			5_bin_115_R1	g__Sulfurimicrobium	3	g__(f__) 66.67%, g__Sulfurimicrobium 16.67%, g__Sulfuricella 16.67%		5_bin_115_R1	p__Proteobacteria	1	p__Euryarchaeota(d__Archaea) 100.0%
5_bin_119_R1	1.03971	0.81932	0.536523	0.532364	d__Bacteria	p__Desulfobacterota	c__Syntrophia	o__Syntrophales	f__Smithellaceae	g__Fen-1166	s__			5_bin_119_R1	g__Fen-1166	2	g__(f__) 80.0%, g__Smithella(f__Syntrophaceae) 20.0%		5_bin_119_R1	p__Desulfobacterota	1	p__Euryarchaeota(d__Archaea) 100.0%
5_bin_147_R1	2.20331	5.86885	8.92037	5.35648	d__Bacteria	p__Bacteroidota	c__Bacteroidia	o__Bacteroidales	f__UBA932	g__Bact-08	s__Bact-08 sp018433265			5_bin_147_R1	g__Bact-08	1	g__(f__) 100.0%		5_bin_147_R1	p__Bacteroidota	1	p__Euryarchaeota(d__Archaea) 100.0%
5_bin_186_R1	4.5388	7.31166	0.94239	1.06729	d__Bacteria	p__Chloroflexota	c__Anaerolineae	o__Anaerolineales	f__Anaerolineaceae	g__T78	s__T78 sp002306055			5_bin_186_R1	g__T78	1	g__(f__) 100.0%		5_bin_186_R1	p__Chloroflexota	6	p__Chloroflexi 97.97%, p__ 1.22%, p__Proteobacteria 0.5%, p__Actinobacteria 0.18%, p__Firmicutes 0.09%, p__Candidatus Gracilibacteria 0.05%
5_bin_208_R1	0.963903	0.884239	0.253822	0.225432	d__Bacteria	p__Acidobacteriota	c__Acidobacteriae	o__Bryobacterales	f__Bryobacteraceae	g__	s__			5_bin_208_R1	g__				5_bin_208_R1	p__Acidobacteriota	7	p__Acidobacteria 93.68%, p__Candidatus Aminicenantes 4.96%, p__ 0.48%, p__Actinobacteria 0.48%, p__Proteobacteria 0.27%, p__Verrucomicrobia 0.07%, p__Chrysiogenetes 0.07%
5_bin_222_R1	1.02408	0.0415472	0.239298	0.31005	d__Bacteria	p__Planctomycetota	c__Phycisphaerae	o__Sedimentisphaerales	f__SG8-4	g__PLanc-01	s__			5_bin_222_R1	g__PLanc-01	1	g__(f__) 100.0%		5_bin_222_R1	p__Planctomycetota	1	p__Candidatus Woesearchaeota(d__Archaea) 100.0%
5_bin_223_R1	0.99867	0.965001	0.00570188	0.00460218	d__Bacteria	p__Bacteroidota	c__Bacteroidia	o__Bacteroidales	f__Dysgonomonadaceae	g__Proteiniphilum	s__			5_bin_223_R1	g__Proteiniphilum	2	g__Proteiniphilum 73.53%, g__(f__) 26.47%		5_bin_223_R1	p__Bacteroidota	1	p__Euryarchaeota(d__Archaea) 100.0%
5_bin_40_R1	0.459634	0.638384	1.42067	1.80063	d__Bacteria	p__Planctomycetota	c__Planctomycetia	o__Pirellulales	f__Thermoguttaceae	g__	s__			5_bin_40_R1	g__				5_bin_40_R1	p__Planctomycetota	1	p__Candidatus Woesearchaeota(d__Archaea) 100.0%
5_bin_74_R1	0.84264	0.867259	0.21625	0.260574	d__Bacteria	p__Desulfobacterota	c__Syntrophorhabdia	o__Syntrophorhabdales	f__Syntrophorhabdaceae	g__Delta-02	s__			5_bin_74_R1	g__Delta-02	2	g__(f__) 80.0%, g__Syntrophorhabdus 20.0%		5_bin_74_R1	p__Desulfobacterota	1	p__Euryarchaeota(d__Archaea) 100.0%
6_bin.111	6.44183	5.23681	3.5123	6.17545	d__Bacteria	p__Acidobacteriota	c__Aminicenantia	o__Aminicenantales	f__RBG-16-66-30	g__RBG-16-66-30	s__			6_bin.111	g__RBG-16-66-30	1	g__(f__) 100.0%		6_bin.111	p__Acidobacteriota	7	p__Acidobacteria 93.68%, p__Candidatus Aminicenantes 4.96%, p__ 0.48%, p__Actinobacteria 0.48%, p__Proteobacteria 0.27%, p__Verrucomicrobia 0.07%, p__Chrysiogenetes 0.07%
6_bin.129	0.700898	4.15185	1.06956	0.592953	d__Bacteria	p__Firmicutes	c__Negativicutes	o__JAAYSF01	f__	g__	s__			6_bin.129	g__				6_bin.129	p__Firmicutes	6	p__Firmicutes 97.35%, p__Tenericutes 2.43%, p__ 0.18%, p__Actinobacteria 0.02%, p__Proteobacteria 0.01%, p__Bacteroidetes 0.01%
6_bin.131	1.55161	1.4107	39.8802	41.4272	d__Bacteria	p__Chloroflexota	c__Anaerolineae	o__Anaerolineales	f__Anaerolineaceae	g__49-20	s__			6_bin.131	g__49-20	1	g__(f__) 100.0%		6_bin.131	p__Chloroflexota	6	p__Chloroflexi 97.97%, p__ 1.22%, p__Proteobacteria 0.5%, p__Actinobacteria 0.18%, p__Firmicutes 0.09%, p__Candidatus Gracilibacteria 0.05%
6_bin.133	43.0177	28.283	22.334	25.1987	d__Bacteria	p__Chloroflexota	c__Anaerolineae	o__Anaerolineales	f__Anaerolineaceae	g__UBA6107	s__			6_bin.133	g__UBA6107	2	g__(f__) 92.86%, g__Anaerolinea 7.14%		6_bin.133	p__Chloroflexota	6	p__Chloroflexi 97.97%, p__ 1.22%, p__Proteobacteria 0.5%, p__Actinobacteria 0.18%, p__Firmicutes 0.09%, p__Candidatus Gracilibacteria 0.05%
6_bin.151	1.45924	1.34089	3.882	4.86642	d__Bacteria	p__Cloacimonadota	c__Cloacimonadia	o__Cloacimonadales	f__Cloacimonadaceae	g__Cloacimonas	s__			6_bin.151	g__Cloacimonas	2	g__(f__) 76.92%, g__Candidatus Cloacimonas(f__) 23.08%		6_bin.151	p__Cloacimonadota	3	p__Candidatus Cloacimonetes 97.5%, p__ 1.67%, p__Armatimonadetes 0.83%
6_bin.156	1.39871	7.03033	0.367797	0.351524	d__Bacteria	p__Thermotogota	c__Thermotogae	o__Thermotogales	f__Fervidobacteriaceae	g__Fervidobacterium	s__Fervidobacterium sp003526765			6_bin.156	g__Fervidobacterium	2	g__Fervidobacterium 95.65%, g__(f__) 4.35%		6_bin.156	p__Thermotogota	1	p__Thermotogae 100.0%
6_bin.157	1.30986	1.14888	0.481747	0.585508	d__Bacteria	p__Proteobacteria	c__Gammaproteobacteria	o__Burkholderiales	f__Sulfuricellaceae	g__Sulfuricella	s__			6_bin.157	g__Sulfuricella	2	g__(f__) 75.0%, g__Sulfuricella 25.0%		6_bin.157	p__Proteobacteria	1	p__Euryarchaeota(d__Archaea) 100.0%
6_bin.168	15.6836	16.767	32.1477	32.7377	d__Bacteria	p__Bacteroidota	c__Bacteroidia	o__Bacteroidales	f__Tenuifilaceae	g__UBA1064	s__UBA1064 sp002316235			6_bin.168	g__UBA1064	1	g__(f__) 100.0%		6_bin.168	p__Bacteroidota	1	p__Euryarchaeota(d__Archaea) 100.0%
6_bin.173	7.87526	7.92736	0.260683	0.256781	d__Bacteria	p__Desulfobacterota	c__Syntrophia	o__Syntrophales	f__Smithellaceae	g__Smithella	s__Smithella sp000747625			6_bin.173	g__Smithella	2	g__(f__) 56.76%, g__Smithella(f__Syntrophaceae) 43.24%		6_bin.173	p__Desulfobacterota	1	p__Euryarchaeota(d__Archaea) 100.0%
6_bin.175	7.05911	8.83585	3.08107	4.24142	d__Bacteria	p__Chloroflexota	c__Anaerolineae	o__Anaerolineales	f__Anaerolineaceae	g__UBA6107	s__UBA6107 sp018056725			6_bin.175	g__UBA6107	2	g__(f__) 92.86%, g__Anaerolinea 7.14%		6_bin.175	p__Chloroflexota	6	p__Chloroflexi 97.97%, p__ 1.22%, p__Proteobacteria 0.5%, p__Actinobacteria 0.18%, p__Firmicutes 0.09%, p__Candidatus Gracilibacteria 0.05%
6_bin.182	1.69505	1.68875	0.208181	0.282289	d__Bacteria	p__Desulfobacterota	c__Desulfomonilia	o__UBA1062	f__UBA1062	g__	s__			6_bin.182	g__				6_bin.182	p__Desulfobacterota	1	p__Euryarchaeota(d__Archaea) 100.0%
6_bin.186	0.942878	1.12527	0.14598	0.140566	d__Bacteria	p__Chloroflexota	c__Anaerolineae	o__UBA1429	f__UBA1429	g__JAAYDS01	s__			6_bin.186	g__JAAYDS01	1	g__(f__) 100.0%		6_bin.186	p__Chloroflexota	6	p__Chloroflexi 97.97%, p__ 1.22%, p__Proteobacteria 0.5%, p__Actinobacteria 0.18%, p__Firmicutes 0.09%, p__Candidatus Gracilibacteria 0.05%
6_bin.205	0.736451	0.771776	0.0343345	0.0316803	d__Bacteria	p__Acidobacteriota	c__Mor1	o__J045	f__J045	g__JAGOJY01	s__			6_bin.205	g__JAGOJY01	1	g__(f__) 100.0%		6_bin.205	p__Acidobacteriota	7	p__Acidobacteria 93.68%, p__Candidatus Aminicenantes 4.96%, p__ 0.48%, p__Actinobacteria 0.48%, p__Proteobacteria 0.27%, p__Verrucomicrobia 0.07%, p__Chrysiogenetes 0.07%
6_bin.213	4.60532	4.78924	0.060511	0.0556569	d__Bacteria	p__Armatimonadota	c__UBA5829	o__UBA5829	f__DTLH01	g__	s__			6_bin.213	g__				6_bin.213	p__Armatimonadota	5	p__Armatimonadetes 89.34%, p__ 6.15%, p__Abditibacteriota 2.87%, p__Actinobacteria 0.82%, p__Firmicutes 0.82%
6_bin.223	8.93105	10.5088	0.544162	0.523117	d__Bacteria	p__Synergistota	c__Synergistia	o__Synergistales	f__Synergistaceae	g__Syner-03	s__Syner-03 sp002839185			6_bin.223	g__Syner-03	1	g__(f__) 100.0%		6_bin.223	p__Synergistota	3	p__Synergistetes 98.55%, p__ 1.09%, p__Proteobacteria 0.36%
6_bin.225	87.0061	80.1002	32.5174	32.8482	d__Bacteria	p__Caldisericota	c__Caldisericia	o__Cryosericales	f__Cryosericaceae	g__Cryosericum	s__			6_bin.225	g__Cryosericum	3	g__(f__) 65.22%, g__Candidatus Cryosericum 30.43%, g__Coprothermobacter(f__Coprothermobacteraceae) 4.35%		6_bin.225	p__Caldisericota	4	p__Caldiserica 81.48%, p__Candidatus Cryosericota 12.96%, p__ 3.7%, p__Coprothermobacterota 1.85%
6_bin.226	1.18342	1.1844	0.277415	0.2579	d__Bacteria	p__Acidobacteriota	c__Acidobacteriae	o__Bryobacterales	f__Bryobacteraceae	g__	s__			6_bin.226	g__				6_bin.226	p__Acidobacteriota	7	p__Acidobacteria 93.68%, p__Candidatus Aminicenantes 4.96%, p__ 0.48%, p__Actinobacteria 0.48%, p__Proteobacteria 0.27%, p__Verrucomicrobia 0.07%, p__Chrysiogenetes 0.07%
6_bin.230	4.44605	3.18239	0.0727191	0.0855706	d__Bacteria	p__Proteobacteria	c__Alphaproteobacteria	o__Parvibaculales	f__Parvibaculaceae	g__Parvibaculum	s__			6_bin.230	g__Parvibaculum	2	g__Parvibaculum 57.69%, g__(f__) 42.31%		6_bin.230	p__Proteobacteria	1	p__Euryarchaeota(d__Archaea) 100.0%
6_bin.24	0.4912	1.8485	0.416472	0.342235	d__Bacteria	p__Firmicutes	c__Clostridia	o__Christensenellales	f__CAG-138	g__UBA7707	s__			6_bin.24	g__UBA7707	1	g__Christensenella(f__Christensenellaceae) 100.0%		6_bin.24	p__Firmicutes	6	p__Firmicutes 97.35%, p__Tenericutes 2.43%, p__ 0.18%, p__Actinobacteria 0.02%, p__Proteobacteria 0.01%, p__Bacteroidetes 0.01%
6_bin.29	3.25836	6.06806	1.52003	1.61824	d__Bacteria	p__Chloroflexota	c__Anaerolineae	o__Anaerolineales	f__Anaerolineaceae	g__T78	s__T78 sp002306055			6_bin.29	g__T78	1	g__(f__) 100.0%		6_bin.29	p__Chloroflexota	6	p__Chloroflexi 97.97%, p__ 1.22%, p__Proteobacteria 0.5%, p__Actinobacteria 0.18%, p__Firmicutes 0.09%, p__Candidatus Gracilibacteria 0.05%
6_bin.36	0.8764	1.1243	0.0606297	0.0823162	d__Bacteria	p__Bacteroidota	c__Kapabacteria	o__Kapabacteriales	f__UBA2268	g__UBA2268	s__UBA2268 sp002418685			6_bin.36	g__UBA2268	1	g__(f__) 100.0%		6_bin.36	p__Bacteroidota	1	p__Euryarchaeota(d__Archaea) 100.0%
6_bin.44	3.50311	4.07695	0.0313658	0.0325681	d__Bacteria	p__Planctomycetota	c__Planctomycetia	o__Pirellulales	f__Thermoguttaceae	g__	s__			6_bin.44	g__				6_bin.44	p__Planctomycetota	1	p__Candidatus Woesearchaeota(d__Archaea) 100.0%
6_bin.66	1.77982	1.29721	0.0302014	0.0339391	d__Bacteria	p__Proteobacteria	c__Gammaproteobacteria	o__Xanthomonadales	f__Rhodanobacteraceae	g__Mizugakiibacter	s__			6_bin.66	g__Mizugakiibacter				6_bin.66	p__Proteobacteria	1	p__Euryarchaeota(d__Archaea) 100.0%
6_bin.7	5.21857	4.01237	1.89662	1.65643	d__Bacteria	p__Chloroflexota	c__Anaerolineae	o__Anaerolineales	f__Anaerolineaceae	g__UBA4782	s__			6_bin.7	g__UBA4782	2	g__Leptolinea 66.67%, g__(f__) 33.33%		6_bin.7	p__Chloroflexota	6	p__Chloroflexi 97.97%, p__ 1.22%, p__Proteobacteria 0.5%, p__Actinobacteria 0.18%, p__Firmicutes 0.09%, p__Candidatus Gracilibacteria 0.05%
6_bin.73	2.71718	2.4672	1.53563	1.65968	d__Bacteria	p__Desulfobacterota	c__Desulfomonilia	o__UBA1062	f__UBA1062	g__MWEI01	s__			6_bin.73	g__MWEI01	1	g__(f__) 100.0%		6_bin.73	p__Desulfobacterota	1	p__Euryarchaeota(d__Archaea) 100.0%
6_bin.84	0.062318	3.23439	0.0818505	0.133035	d__Bacteria	p__Planctomycetota	c__Phycisphaerae	o__SM23-33	f__SM23-33	g__	s__			6_bin.84	g__				6_bin.84	p__Planctomycetota	1	p__Candidatus Woesearchaeota(d__Archaea) 100.0%
6_bin.85	2.05438	2.455	0.378444	0.494842	d__Bacteria	p__Spirochaetota	c__Spirochaetia	o__Treponematales	f__UBA8932	g__Rectinema	s__Rectinema sp002435985			6_bin.85	g__Rectinema	3	g__(f__) 90.48%, g__Rectinema(f__Treponemataceae) 4.76%, g__Treponema(f__Treponemataceae) 4.76%		6_bin.85	p__Spirochaetota	4	p__Spirochaetes 99.79%, p__ 0.13%, p__Bacteroidetes 0.04%, p__Candidatus Hydrogenedentes 0.04%
6_bin.92	0.358727	0.859985	0.0971091	0.0946967	d__Bacteria	p__Armatimonadota	c__UBA5377	o__UBA5377	f__JABLXH01	g__JABLXH01	s__			6_bin.92	g__JABLXH01	1	g__(f__) 100.0%		6_bin.92	p__Armatimonadota	5	p__Armatimonadetes 89.34%, p__ 6.15%, p__Abditibacteriota 2.87%, p__Actinobacteria 0.82%, p__Firmicutes 0.82%
6_bin_143_R2	0.361639	1.10182	0.141775	2.59335	d__Bacteria	p__Firmicutes	c__Clostridia	o__Christensenellales	f__CAG-138	g__	s__			6_bin_143_R2	g__				6_bin_143_R2	p__Firmicutes	6	p__Firmicutes 97.35%, p__Tenericutes 2.43%, p__ 0.18%, p__Actinobacteria 0.02%, p__Proteobacteria 0.01%, p__Bacteroidetes 0.01%
6_bin_158_R1	1.39149	1.07403	0.326104	0.44122	d__Bacteria	p__Chloroflexota	c__Anaerolineae	o__Anaerolineales	f__Anaerolineaceae	g__	s__			6_bin_158_R1	g__				6_bin_158_R1	p__Chloroflexota	6	p__Chloroflexi 97.97%, p__ 1.22%, p__Proteobacteria 0.5%, p__Actinobacteria 0.18%, p__Firmicutes 0.09%, p__Candidatus Gracilibacteria 0.05%
6_bin_196_R1	0.383591	1.18389	0.0652826	0.0758478	d__Bacteria	p__Chloroflexota	c__Anaerolineae	o__Anaerolineales	f__Anaerolineaceae	g__	s__			6_bin_196_R1	g__				6_bin_196_R1	p__Chloroflexota	6	p__Chloroflexi 97.97%, p__ 1.22%, p__Proteobacteria 0.5%, p__Actinobacteria 0.18%, p__Firmicutes 0.09%, p__Candidatus Gracilibacteria 0.05%
6_bin_209_R1	1.36262	1.41185	0.0643737	0.0824645	d__Bacteria	p__Desulfobacterota	c__Syntrophia	o__Syntrophales	f__Smithellaceae	g__Smithella	s__			6_bin_209_R1	g__Smithella	2	g__(f__) 56.76%, g__Smithella(f__Syntrophaceae) 43.24%		6_bin_209_R1	p__Desulfobacterota	1	p__Euryarchaeota(d__Archaea) 100.0%
6_bin_231_R1	0.69463	0.944455	0.411856	0.0780948	d__Bacteria	p__Planctomycetota	c__Planctomycetia	o__Pirellulales	f__Thermoguttaceae	g__	s__			6_bin_231_R1	g__				6_bin_231_R1	p__Planctomycetota	1	p__Candidatus Woesearchaeota(d__Archaea) 100.0%
6_bin_37_R1	6.85732	6.82303	0.196879	0.311797	d__Bacteria	p__Desulfobacterota	c__Syntrophia	o__Syntrophales	f__Smithellaceae	g__UBA8904	s__UBA8904 sp002382045			6_bin_37_R1	g__UBA8904	2	g__(f__) 87.1%, g__Smithella(f__Syntrophaceae) 12.9%		6_bin_37_R1	p__Desulfobacterota	1	p__Euryarchaeota(d__Archaea) 100.0%
6_bin_38_R1	0.891598	2.01974	0.519829	0.555863	d__Bacteria	p__Planctomycetota	c__Planctomycetia	o__Pirellulales	f__Thermoguttaceae	g__	s__			6_bin_38_R1	g__				6_bin_38_R1	p__Planctomycetota	1	p__Candidatus Woesearchaeota(d__Archaea) 100.0%
7_bin.119	3.16658	2.45674	0.672226	0.69569	d__Bacteria	p__Desulfobacterota	c__Syntrophia	o__Syntrophales	f__UBA4778	g__	s__			7_bin.119	g__				7_bin.119	p__Desulfobacterota	1	p__Euryarchaeota(d__Archaea) 100.0%
7_bin.14	0.190378	0.0597778	0.892068	1.00394	d__Bacteria	p__Planctomycetota	c__Phycisphaerae	o__Sedimentisphaerales	f__SG8-4	g__PLanc-01	s__			7_bin.14	g__PLanc-01	1	g__(f__) 100.0%		7_bin.14	p__Planctomycetota	1	p__Candidatus Woesearchaeota(d__Archaea) 100.0%
7_bin.166	0.0227184	0.0398443	2.5384	0.568353	d__Bacteria	p__Armatimonadota	c__UBA5829	o__UBA5829	f__UBA5829	g__UBA5829	s__			7_bin.166	g__UBA5829	1	g__(f__) 100.0%		7_bin.166	p__Armatimonadota	5	p__Armatimonadetes 89.34%, p__ 6.15%, p__Abditibacteriota 2.87%, p__Actinobacteria 0.82%, p__Firmicutes 0.82%
7_bin.26	0.303389	1.77497	2.34268	0.526156	d__Bacteria	p__Firmicutes	c__Negativicutes	o__JAAYSF01	f__	g__	s__			7_bin.26	g__				7_bin.26	p__Firmicutes	6	p__Firmicutes 97.35%, p__Tenericutes 2.43%, p__ 0.18%, p__Actinobacteria 0.02%, p__Proteobacteria 0.01%, p__Bacteroidetes 0.01%
7_bin.33	18.4054	13.4446	2.53326	3.38119	d__Bacteria	p__Spirochaetota	c__Spirochaetia	o__Treponematales	f__UBA8932	g__JAFIHQ01	s__			7_bin.33	g__JAFIHQ01	1	g__Treponema(f__Treponemataceae) 100.0%		7_bin.33	p__Spirochaetota	4	p__Spirochaetes 99.79%, p__ 0.13%, p__Bacteroidetes 0.04%, p__Candidatus Hydrogenedentes 0.04%
7_bin.42	5.17738	3.807	2.17615	1.85585	d__Bacteria	p__Chloroflexota	c__Anaerolineae	o__Anaerolineales	f__Anaerolineaceae	g__UBA4782	s__			7_bin.42	g__UBA4782	2	g__Leptolinea 66.67%, g__(f__) 33.33%		7_bin.42	p__Chloroflexota	6	p__Chloroflexi 97.97%, p__ 1.22%, p__Proteobacteria 0.5%, p__Actinobacteria 0.18%, p__Firmicutes 0.09%, p__Candidatus Gracilibacteria 0.05%
7_bin.45	0.266611	0.268159	63.8944	68.8398	d__Bacteria	p__Cloacimonadota	c__Cloacimonadia	o__Cloacimonadales	f__Cloacimonadaceae	g__Cloacimonas	s__Cloacimonas sp002432865			7_bin.45	g__Cloacimonas	2	g__(f__) 76.92%, g__Candidatus Cloacimonas(f__) 23.08%		7_bin.45	p__Cloacimonadota	3	p__Candidatus Cloacimonetes 97.5%, p__ 1.67%, p__Armatimonadetes 0.83%
7_bin.68	0.0598843	0.0414813	0.971643	1.70349	d__Bacteria	p__Spirochaetota	c__Spirochaetia	o__Treponematales	f__UBA8932	g__	s__			7_bin.68	g__				7_bin.68	p__Spirochaetota	4	p__Spirochaetes 99.79%, p__ 0.13%, p__Bacteroidetes 0.04%, p__Candidatus Hydrogenedentes 0.04%
7_bin.74	0.318257	0.131057	2.21199	0.998402	d__Bacteria	p__Desulfobacterota	c__Syntrophobacteria	o__Syntrophobacterales	f__Syntrophobacteraceae	g__	s__			7_bin.74	g__				7_bin.74	p__Desulfobacterota	1	p__Euryarchaeota(d__Archaea) 100.0%
7_bin.82	0.108516	0.0943895	0.593107	0.705374	d__Bacteria	p__Actinobacteriota	c__Coriobacteriia	o__OPB41	f__UBA2279	g__	s__			7_bin.82	g__				7_bin.82	p__Actinobacteriota	14	p__Actinobacteria 99.32%, p__ 0.5%, p__Acidobacteria 0.08%, p__Firmicutes 0.04%, p__Proteobacteria 0.02%, p__Bacteroidetes 0.01%, p__Chloroflexi 0.01%, p__Rhodothermaeota 0.0%, p__Tenericutes 0.0%, p__Armatimonadetes 0.0%, p__Candidatus Melainabacteria 0.0%, p__Chlamydiae 0.0%, p__Candidatus Saccharibacteria 0.0%, p__Candidatus Shapirobacteria 0.0%
7_bin.93	0.427702	0.456293	0.476482	0.532167	d__Bacteria	p__Spirochaetota	c__Spirochaetia	o__Treponematales	f__UBA8932	g__Rectinema	s__Rectinema sp002441395			7_bin.93	g__Rectinema	3	g__(f__) 90.48%, g__Rectinema(f__Treponemataceae) 4.76%, g__Treponema(f__Treponemataceae) 4.76%		7_bin.93	p__Spirochaetota	4	p__Spirochaetes 99.79%, p__ 0.13%, p__Bacteroidetes 0.04%, p__Candidatus Hydrogenedentes 0.04%
7_bin.95	1.5022	1.52323	0.960211	0.774983	d__Bacteria	p__Desulfobacterota	c__Syntrophobacteria	o__Syntrophobacterales	f__Syntrophobacteraceae	g__SbD1	s__			7_bin.95	g__SbD1	2	g__(f__) 66.67%, g__Syntrophobacter 33.33%		7_bin.95	p__Desulfobacterota	1	p__Euryarchaeota(d__Archaea) 100.0%
7_bin_104_R1	0.360758	0.523294	1.11987	0.958067	d__Bacteria	p__Bacteroidota	c__Bacteroidia	o__Bacteroidales	f__Prolixibacteraceae	g__JAENXA01	s__			7_bin_104_R1	g__JAENXA01	1	g__(f__) 100.0%		7_bin_104_R1	p__Bacteroidota	1	p__Euryarchaeota(d__Archaea) 100.0%
7_bin_105_R1	0.126119	0.109986	0.303355	0.272224	d__Bacteria	p__Armatimonadota	c__UBA5377	o__UBA5377	f__JABLXH01	g__JABLXH01	s__			7_bin_105_R1	g__JABLXH01	1	g__(f__) 100.0%		7_bin_105_R1	p__Armatimonadota	5	p__Armatimonadetes 89.34%, p__ 6.15%, p__Abditibacteriota 2.87%, p__Actinobacteria 0.82%, p__Firmicutes 0.82%
7_bin_113_R1	0.155537	0.180896	0.448242	0.500053	d__Bacteria	p__Chloroflexota	c__Anaerolineae	o__Anaerolineales	f__UBA4823	g__JAAZNS01	s__			7_bin_113_R1	g__JAAZNS01	1	g__(f__) 100.0%		7_bin_113_R1	p__Chloroflexota	6	p__Chloroflexi 97.97%, p__ 1.22%, p__Proteobacteria 0.5%, p__Actinobacteria 0.18%, p__Firmicutes 0.09%, p__Candidatus Gracilibacteria 0.05%
7_bin_159_R1	0.784964	0.688943	0.60673	0.289735	d__Bacteria	p__Planctomycetota	c__Planctomycetia	o__Pirellulales	f__Thermoguttaceae	g__	s__			7_bin_159_R1	g__				7_bin_159_R1	p__Planctomycetota	1	p__Candidatus Woesearchaeota(d__Archaea) 100.0%
7_bin_41_R1	0.0867713	0.0554418	1.09697	1.8891	d__Bacteria	p__Firmicutes	c__Syntrophomonadia	o__Syntrophomonadales	f__Syntrophomonadaceae	g__UBA4851	s__			7_bin_41_R1	g__UBA4851	1	g__Syntrophomonas 100.0%		7_bin_41_R1	p__Firmicutes	6	p__Firmicutes 97.35%, p__Tenericutes 2.43%, p__ 0.18%, p__Actinobacteria 0.02%, p__Proteobacteria 0.01%, p__Bacteroidetes 0.01%
7_bin_46_R1	0.0341578	0.0209351	1.59098	5.43541	d__Bacteria	p__Firmicutes	c__Syntrophomonadia	o__Syntrophomonadales	f__Syntrophomonadaceae	g__UBA5314	s__			7_bin_46_R1	g__UBA5314	1	g__Syntrophomonas 100.0%		7_bin_46_R1	p__Firmicutes	6	p__Firmicutes 97.35%, p__Tenericutes 2.43%, p__ 0.18%, p__Actinobacteria 0.02%, p__Proteobacteria 0.01%, p__Bacteroidetes 0.01%
7_bin_81_R1	0.121145	0.123137	0.753179	2.115	d__Bacteria	p__Desulfobacterota	c__Syntrophia	o__Syntrophales	f__Smithellaceae	g__Fen-1166	s__			7_bin_81_R1	g__Fen-1166	2	g__(f__) 80.0%, g__Smithella(f__Syntrophaceae) 20.0%		7_bin_81_R1	p__Desulfobacterota	1	p__Euryarchaeota(d__Archaea) 100.0%
7_bin_81_R2	0.708587	0.695561	0.670614	0.653873	d__Bacteria	p__Desulfobacterota	c__Syntrophia	o__Syntrophales	f__Smithellaceae	g__UBA8904	s__			7_bin_81_R2	g__UBA8904	2	g__(f__) 87.1%, g__Smithella(f__Syntrophaceae) 12.9%		7_bin_81_R2	p__Desulfobacterota	1	p__Euryarchaeota(d__Archaea) 100.0%
8_bin.10	0.0718339	0.0867399	11.1898	7.40265	d__Bacteria	p__Bacteroidota	c__Bacteroidia	o__Bacteroidales	f__UBA1402	g__	s__			8_bin.10	g__				8_bin.10	p__Bacteroidota	1	p__Euryarchaeota(d__Archaea) 100.0%
8_bin.107	1.49571	1.39571	2.48465	9.20335	d__Bacteria	p__Caldisericota	c__Caldisericia	o__Cryosericales	f__Cryosericaceae	g__Cryosericum	s__			8_bin.107	g__Cryosericum	3	g__(f__) 65.22%, g__Candidatus Cryosericum 30.43%, g__Coprothermobacter(f__Coprothermobacteraceae) 4.35%		8_bin.107	p__Caldisericota	4	p__Caldiserica 81.48%, p__Candidatus Cryosericota 12.96%, p__ 3.7%, p__Coprothermobacterota 1.85%
8_bin.109	0.07177	0.0490271	0.993661	1.93589	d__Bacteria	p__Spirochaetota	c__Spirochaetia	o__Treponematales	f__UBA8932	g__	s__			8_bin.109	g__				8_bin.109	p__Spirochaetota	4	p__Spirochaetes 99.79%, p__ 0.13%, p__Bacteroidetes 0.04%, p__Candidatus Hydrogenedentes 0.04%
8_bin.120	0.135469	0.137545	0.148024	0.945098	d__Bacteria	p__Desulfobacterota	c__Syntrophia	o__Syntrophales	f__UBA2185	g__	s__			8_bin.120	g__				8_bin.120	p__Desulfobacterota	1	p__Euryarchaeota(d__Archaea) 100.0%
8_bin.129	0.360626	0.647226	2.49326	3.49513	d__Bacteria	p__Planctomycetota	c__Planctomycetia	o__Pirellulales	f__Thermoguttaceae	g__	s__			8_bin.129	g__				8_bin.129	p__Planctomycetota	1	p__Candidatus Woesearchaeota(d__Archaea) 100.0%
8_bin.133	0.126987	0.162237	0.121402	0.660855	d__Bacteria	p__Planctomycetota	c__Phycisphaerae	o__Sedimentisphaerales	f__UBA12454	g__UBA12454	s__			8_bin.133	g__UBA12454	1	g__(f__) 100.0%		8_bin.133	p__Planctomycetota	1	p__Candidatus Woesearchaeota(d__Archaea) 100.0%
8_bin.138	0.204981	0.222211	2.85652	3.09941	d__Bacteria	p__Armatimonadota	c__UBA5829	o__UBA5829	f__DTLH01	g__	s__			8_bin.138	g__				8_bin.138	p__Armatimonadota	5	p__Armatimonadetes 89.34%, p__ 6.15%, p__Abditibacteriota 2.87%, p__Actinobacteria 0.82%, p__Firmicutes 0.82%
8_bin.139	0.245814	0.153117	0.869071	1.09375	d__Bacteria	p__Armatimonadota	c__UBA5829	o__UBA5829	f__UBA5829	g__UBA5829	s__			8_bin.139	g__UBA5829	1	g__(f__) 100.0%		8_bin.139	p__Armatimonadota	5	p__Armatimonadetes 89.34%, p__ 6.15%, p__Abditibacteriota 2.87%, p__Actinobacteria 0.82%, p__Firmicutes 0.82%
8_bin.140	0.306331	0.229167	0.825602	1.05911	d__Bacteria	p__Spirochaetota	c__Spirochaetia	o__Treponematales	f__UBA8932	g__Rectinema	s__Rectinema sp012516755			8_bin.140	g__Rectinema	3	g__(f__) 90.48%, g__Rectinema(f__Treponemataceae) 4.76%, g__Treponema(f__Treponemataceae) 4.76%		8_bin.140	p__Spirochaetota	4	p__Spirochaetes 99.79%, p__ 0.13%, p__Bacteroidetes 0.04%, p__Candidatus Hydrogenedentes 0.04%
8_bin.148	0.17121	0.161747	0.63745	1.6303	d__Bacteria	p__Bacteroidota	c__Bacteroidia	o__Bacteroidales	f__VadinHA17	g__LD21	s__			8_bin.148	g__LD21	1	g__(f__) 100.0%		8_bin.148	p__Bacteroidota	1	p__Euryarchaeota(d__Archaea) 100.0%
8_bin.157	0.111604	0.104482	0.0459439	0.775535	d__Bacteria	p__Caldisericota	c__Caldisericia	o__JAAYUI01	f__JAAYUI01	g__JAAYUI01	s__JAAYUI01 sp017992555			8_bin.157	g__JAAYUI01	1	g__(f__) 100.0%		8_bin.157	p__Caldisericota	4	p__Caldiserica 81.48%, p__Candidatus Cryosericota 12.96%, p__ 3.7%, p__Coprothermobacterota 1.85%
8_bin.163	0.5601	0.53383	0.345793	0.568417	d__Bacteria	p__Bacteroidota	c__Kapabacteria	o__Kapabacteriales	f__UBA2268	g__UBA2268	s__UBA2268 sp002418685			8_bin.163	g__UBA2268	1	g__(f__) 100.0%		8_bin.163	p__Bacteroidota	1	p__Euryarchaeota(d__Archaea) 100.0%
8_bin.164	0.0435099	0.0409422	0.537782	0.685198	d__Bacteria	p__Bipolaricaulota	c__Bipolaricaulia	o__UBA7950	f__UBA9294	g__	s__			8_bin.164	g__				8_bin.164	p__Bipolaricaulota	5	p__Candidatus Bipolaricaulota 80.52%, p__ 12.99%, p__Candidatus Fraserbacteria 3.9%, p__Atribacterota 1.3%, p__Caldiserica 1.3%
8_bin.166	0.727683	0.642847	0.304657	0.566942	d__Bacteria	p__Planctomycetota	c__Phycisphaerae	o__Sedimentisphaerales	f__SG8-4	g__PLanc-01	s__			8_bin.166	g__PLanc-01	1	g__(f__) 100.0%		8_bin.166	p__Planctomycetota	1	p__Candidatus Woesearchaeota(d__Archaea) 100.0%
8_bin.167	3.73564	4.41519	1.46304	1.18982	d__Bacteria	p__Synergistota	c__Synergistia	o__Synergistales	f__Synergistaceae	g__Syner-03	s__Syner-03 sp002839185			8_bin.167	g__Syner-03	1	g__(f__) 100.0%		8_bin.167	p__Synergistota	3	p__Synergistetes 98.55%, p__ 1.09%, p__Proteobacteria 0.36%
8_bin.172	0.583142	0.648019	0.522019	0.693516	d__Bacteria	p__Chloroflexota	c__Anaerolineae	o__Anaerolineales	f__UBA4823	g__JAAZNS01	s__			8_bin.172	g__JAAZNS01	1	g__(f__) 100.0%		8_bin.172	p__Chloroflexota	6	p__Chloroflexi 97.97%, p__ 1.22%, p__Proteobacteria 0.5%, p__Actinobacteria 0.18%, p__Firmicutes 0.09%, p__Candidatus Gracilibacteria 0.05%
8_bin.29	0.100178	0.0891476	36.3545	12.1385	d__Bacteria	p__Desulfobacterota	c__Syntrophia	o__Syntrophales	f__Smithellaceae	g__Fen-1166	s__			8_bin.29	g__Fen-1166	2	g__(f__) 80.0%, g__Smithella(f__Syntrophaceae) 20.0%		8_bin.29	p__Desulfobacterota	1	p__Euryarchaeota(d__Archaea) 100.0%
8_bin.75	0.0321631	0.137026	0.264561	0.982296	d__Bacteria	p__Firmicutes	c__Clostridia	o__Acetivibrionales	f__DTU013	g__UBA1305	s__			8_bin.75	g__UBA1305	1	g__(f__) 100.0%		8_bin.75	p__Firmicutes	6	p__Firmicutes 97.35%, p__Tenericutes 2.43%, p__ 0.18%, p__Actinobacteria 0.02%, p__Proteobacteria 0.01%, p__Bacteroidetes 0.01%
8_bin.79	0.520719	0.602646	0.807261	1.39937	d__Bacteria	p__Armatimonadota	c__UBA5377	o__UBA5377	f__JABUFB01	g__	s__			8_bin.79	g__				8_bin.79	p__Armatimonadota	5	p__Armatimonadetes 89.34%, p__ 6.15%, p__Abditibacteriota 2.87%, p__Actinobacteria 0.82%, p__Firmicutes 0.82%
8_bin.8	0.329413	0.324693	0.363515	0.505251	d__Bacteria	p__Spirochaetota	c__Spirochaetia	o__Treponematales	f__UBA8932	g__Rectinema	s__Rectinema sp002441395			8_bin.8	g__Rectinema	3	g__(f__) 90.48%, g__Rectinema(f__Treponemataceae) 4.76%, g__Treponema(f__Treponemataceae) 4.76%		8_bin.8	p__Spirochaetota	4	p__Spirochaetes 99.79%, p__ 0.13%, p__Bacteroidetes 0.04%, p__Candidatus Hydrogenedentes 0.04%
8_bin.81	0.0877287	0.0857089	0.631476	2.48522	d__Bacteria	p__Desulfobacterota	c__Syntrophia	o__Syntrophales	f__Smithellaceae	g__Fen-1166	s__			8_bin.81	g__Fen-1166	2	g__(f__) 80.0%, g__Smithella(f__Syntrophaceae) 20.0%		8_bin.81	p__Desulfobacterota	1	p__Euryarchaeota(d__Archaea) 100.0%
8_bin.82	0.116773	0.117471	0.0687778	0.719584	d__Bacteria	p__Planctomycetota	c__Phycisphaerae	o__Sedimentisphaerales	f__Anaerohalosphaeraceae	g__UBA7708	s__			8_bin.82	g__UBA7708	1	g__(f__) 100.0%		8_bin.82	p__Planctomycetota	1	p__Candidatus Woesearchaeota(d__Archaea) 100.0%
8_bin_101_R2	0.0300836	0.0257431	0.41004	1.25274	d__Bacteria	p__Firmicutes	c__Syntrophomonadia	o__Syntrophomonadales	f__Syntrophomonadaceae	g__Syntrophomonas	s__			8_bin_101_R2	g__Syntrophomonas	2	g__Syntrophomonas 50.0%, g__(f__) 50.0%		8_bin_101_R2	p__Firmicutes	6	p__Firmicutes 97.35%, p__Tenericutes 2.43%, p__ 0.18%, p__Actinobacteria 0.02%, p__Proteobacteria 0.01%, p__Bacteroidetes 0.01%
8_bin_101_R3	0.0108625	0.00959439	0.0855592	1.34644	d__Bacteria	p__Firmicutes	c__Syntrophomonadia	o__Syntrophomonadales	f__Syntrophomonadaceae	g__Syntrophomonas	s__			8_bin_101_R3	g__Syntrophomonas	2	g__Syntrophomonas 50.0%, g__(f__) 50.0%		8_bin_101_R3	p__Firmicutes	6	p__Firmicutes 97.35%, p__Tenericutes 2.43%, p__ 0.18%, p__Actinobacteria 0.02%, p__Proteobacteria 0.01%, p__Bacteroidetes 0.01%
8_bin_111_R1	0.209042	0.184234	0.304726	0.345896	d__Bacteria	p__Armatimonadota	c__UBA5377	o__UBA5377	f__JABLXH01	g__JABLXH01	s__			8_bin_111_R1	g__JABLXH01	1	g__(f__) 100.0%		8_bin_111_R1	p__Armatimonadota	5	p__Armatimonadetes 89.34%, p__ 6.15%, p__Abditibacteriota 2.87%, p__Actinobacteria 0.82%, p__Firmicutes 0.82%
8_bin_118_R1	0.909851	1.69216	0.829333	0.953945	d__Bacteria	p__Firmicutes	c__Clostridia	o__Christensenellales	f__CAG-138	g__	s__			8_bin_118_R1	g__				8_bin_118_R1	p__Firmicutes	6	p__Firmicutes 97.35%, p__Tenericutes 2.43%, p__ 0.18%, p__Actinobacteria 0.02%, p__Proteobacteria 0.01%, p__Bacteroidetes 0.01%
8_bin_159_R1	0.0194494	0.0203443	1.31348	1.75435	d__Bacteria	p__Bacteroidota	c__Bacteroidia	o__Bacteroidales	f__Dysgonomonadaceae	g__Proteiniphilum	s__			8_bin_159_R1	g__Proteiniphilum	2	g__Proteiniphilum 73.53%, g__(f__) 26.47%		8_bin_159_R1	p__Bacteroidota	1	p__Euryarchaeota(d__Archaea) 100.0%
8_bin_78_R1	0.892181	1.06274	0.618605	0.62806	d__Bacteria	p__Desulfobacterota	c__Syntrophia	o__Syntrophales	f__Smithellaceae	g__UBA8904	s__UBA8904 sp003506745			8_bin_78_R1	g__UBA8904	2	g__(f__) 87.1%, g__Smithella(f__Syntrophaceae) 12.9%		8_bin_78_R1	p__Desulfobacterota	1	p__Euryarchaeota(d__Archaea) 100.0%
8_bin_86_R1	0.185407	0.147964	0.0895214	0.620409	d__Bacteria	p__Acidobacteriota	c__Aminicenantia	o__Aminicenantales	f__RBG-16-66-30	g__	s__			8_bin_86_R1	g__				8_bin_86_R1	p__Acidobacteriota	7	p__Acidobacteria 93.68%, p__Candidatus Aminicenantes 4.96%, p__ 0.48%, p__Actinobacteria 0.48%, p__Proteobacteria 0.27%, p__Verrucomicrobia 0.07%, p__Chrysiogenetes 0.07%
GCA_021371795.1_ASM2137179v1	1.38739	0.872192	0.00741325	0.00704943	d__Bacteria	p__Planctomycetota	c__Phycisphaerae	o__Sedimentisphaerales	f__UBA12454	g__UBA12454	s__			GCA_021371795.1_ASM2137179v1	g__UBA12454	1	g__(f__) 100.0%		GCA_021371795.1_ASM2137179v1	p__Planctomycetota	1	p__Candidatus Woesearchaeota(d__Archaea) 100.0%
GCA_021371805.1_ASM2137180v1	0.472479	0.441063	0.297215	0.266985	d__Bacteria	p__Actinobacteriota	c__Humimicrobiia	o__Humimicrobiales	f__Humimicrobiaceae	g__	s__			GCA_021371805.1_ASM2137180v1	g__				GCA_021371805.1_ASM2137180v1	p__Actinobacteriota	14	p__Actinobacteria 99.32%, p__ 0.5%, p__Acidobacteria 0.08%, p__Firmicutes 0.04%, p__Proteobacteria 0.02%, p__Bacteroidetes 0.01%, p__Chloroflexi 0.01%, p__Rhodothermaeota 0.0%, p__Tenericutes 0.0%, p__Armatimonadetes 0.0%, p__Candidatus Melainabacteria 0.0%, p__Chlamydiae 0.0%, p__Candidatus Saccharibacteria 0.0%, p__Candidatus Shapirobacteria 0.0%
GCA_021371875.1_ASM2137187v1	3.48539	2.85294	0.391254	0.314409	d__Bacteria	p__Bacteroidota	c__Bacteroidia	o__Bacteroidales	f__Paludibacteraceae	g__Paludibacter	s__			GCA_021371875.1_ASM2137187v1	g__Paludibacter	2	g__(f__) 64.71%, g__Paludibacter 35.29%		GCA_021371875.1_ASM2137187v1	p__Bacteroidota	1	p__Euryarchaeota(d__Archaea) 100.0%
GCA_021371895.1_ASM2137189v1	0.602932	0.236117	0.021652	0.0261222	d__Bacteria	p__Firmicutes	c__Clostridia	o__Christensenellales	f__CAG-74	g__Limiplasma	s__			GCA_021371895.1_ASM2137189v1	g__Limiplasma	2	g__(f__) 90.0%, g__Candidatus Limiplasma(f__) 10.0%		GCA_021371895.1_ASM2137189v1	p__Firmicutes	6	p__Firmicutes 97.35%, p__Tenericutes 2.43%, p__ 0.18%, p__Actinobacteria 0.02%, p__Proteobacteria 0.01%, p__Bacteroidetes 0.01%
GCA_021371915.1_ASM2137191v1	0.743804	0.75915	0.0279704	0.0180396	d__Bacteria	p__Nitrospirota	c__Thermodesulfovibrionia	o__Thermodesulfovibrionales	f__Dissulfurispiraceae	g__JAFGXL01	s__			GCA_021371915.1_ASM2137191v1	g__JAFGXL01	1	g__(f__) 100.0%		GCA_021371915.1_ASM2137191v1	p__Nitrospirota	5	p__Nitrospirae 96.75%, p__ 2.24%, p__Proteobacteria 0.61%, p__Deferribacteres 0.2%, p__Nitrospinae 0.2%
GCA_021371955.1_ASM2137195v1	0.270899	1.53128	0.0260072	0.0230407	d__Bacteria	p__Bacteroidota	c__Bacteroidia	o__Bacteroidales	f__UBA932	g__Bact-08	s__			GCA_021371955.1_ASM2137195v1	g__Bact-08	1	g__(f__) 100.0%		GCA_021371955.1_ASM2137195v1	p__Bacteroidota	1	p__Euryarchaeota(d__Archaea) 100.0%
GCA_021372055.1_ASM2137205v1	0.573502	0.468599	0.0135976	0.0148104	d__Bacteria	p__Desulfobacterota	c__Syntrophobacteria	o__Syntrophobacterales	f__Syntrophobacteraceae	g__SbD1	s__			GCA_021372055.1_ASM2137205v1	g__SbD1	2	g__(f__) 66.67%, g__Syntrophobacter 33.33%		GCA_021372055.1_ASM2137205v1	p__Desulfobacterota	1	p__Euryarchaeota(d__Archaea) 100.0%
GCA_021372155.1_ASM2137215v1	0.233185	0.14631	0.207509	0.208789	d__Bacteria	p__Chlamydiota	c__Chlamydiia	o__Chlamydiales	f__Parachlamydiaceae	g__JABDEI01	s__			GCA_021372155.1_ASM2137215v1	g__JABDEI01	1	g__(f__) 100.0%		GCA_021372155.1_ASM2137215v1	p__Chlamydiota	6	p__Chlamydiae 96.08%, p__Verrucomicrobia 2.94%, p__ 0.33%, p__Candidatus Aerophobetes 0.33%, p__Bacteroidetes 0.16%, p__Acidobacteria 0.16%
GCA_021372165.1_ASM2137216v1	0.575025	0.660404	0.113774	0.147155	d__Bacteria	p__Bacteroidota	c__Kapabacteria	o__Kapabacteriales	f__UBA2268	g__UBA2268	s__UBA2268 sp002418685			GCA_021372165.1_ASM2137216v1	g__UBA2268	1	g__(f__) 100.0%		GCA_021372165.1_ASM2137216v1	p__Bacteroidota	1	p__Euryarchaeota(d__Archaea) 100.0%
GCA_021372185.1_ASM2137218v1	0.36878	0.343333	0.141003	0.121054	d__Bacteria	p__Chlamydiota	c__Chlamydiia	o__Chlamydiales	f__FEN-1388	g__SZAS-7	s__			GCA_021372185.1_ASM2137218v1	g__SZAS-7	1	g__(f__) 100.0%		GCA_021372185.1_ASM2137218v1	p__Chlamydiota	6	p__Chlamydiae 96.08%, p__Verrucomicrobia 2.94%, p__ 0.33%, p__Candidatus Aerophobetes 0.33%, p__Bacteroidetes 0.16%, p__Acidobacteria 0.16%
GCA_021372235.1_ASM2137223v1	0.594238	0.162779	0.0294734	0.0873438	d__Bacteria	p__Goldbacteria	c__PGYV01	o__PGYV01	f__Palsa-1178	g__	s__			GCA_021372235.1_ASM2137223v1	g__				GCA_021372235.1_ASM2137223v1	p__Goldbacteria	3	p__ 40.0%, p__candidate division FCPU426 30.0%, p__Candidatus Goldbacteria 30.0%
GCA_021372245.1_ASM2137224v1	0.444483	0.300069	0.305552	0.371635	d__Bacteria	p__Acidobacteriota	c__Acidobacteriae	o__Bryobacterales	f__Bryobacteraceae	g__	s__			GCA_021372245.1_ASM2137224v1	g__				GCA_021372245.1_ASM2137224v1	p__Acidobacteriota	7	p__Acidobacteria 93.68%, p__Candidatus Aminicenantes 4.96%, p__ 0.48%, p__Actinobacteria 0.48%, p__Proteobacteria 0.27%, p__Verrucomicrobia 0.07%, p__Chrysiogenetes 0.07%
GCA_021372355.1_ASM2137235v1	0.594618	0.432388	0.214312	0.219422	d__Bacteria	p__Actinobacteriota	c__Actinomycetia	o__Mycobacteriales	f__Mycobacteriaceae	g__Smaragdicoccus	s__			GCA_021372355.1_ASM2137235v1	g__Smaragdicoccus				GCA_021372355.1_ASM2137235v1	p__Actinobacteriota	14	p__Actinobacteria 99.32%, p__ 0.5%, p__Acidobacteria 0.08%, p__Firmicutes 0.04%, p__Proteobacteria 0.02%, p__Bacteroidetes 0.01%, p__Chloroflexi 0.01%, p__Rhodothermaeota 0.0%, p__Tenericutes 0.0%, p__Armatimonadetes 0.0%, p__Candidatus Melainabacteria 0.0%, p__Chlamydiae 0.0%, p__Candidatus Saccharibacteria 0.0%, p__Candidatus Shapirobacteria 0.0%
GCA_021372375.1_ASM2137237v1	0.00323578	0.00338564	0.808699	0.0130318	d__Bacteria	p__Firmicutes	c__Negativicutes	o__Propionisporales	f__Propionisporaceae	g__	s__			GCA_021372375.1_ASM2137237v1	g__				GCA_021372375.1_ASM2137237v1	p__Firmicutes	6	p__Firmicutes 97.35%, p__Tenericutes 2.43%, p__ 0.18%, p__Actinobacteria 0.02%, p__Proteobacteria 0.01%, p__Bacteroidetes 0.01%
GCA_021372415.1_ASM2137241v1	0.426789	0.39905	0.177034	0.15928	d__Bacteria	p__Desulfobacterota	c__Syntrophia	o__Syntrophales	f__UBA5619	g__UBA5619	s__			GCA_021372415.1_ASM2137241v1	g__UBA5619	2	g__(f__) 90.91%, g__Syntrophus(f__Syntrophaceae) 9.09%		GCA_021372415.1_ASM2137241v1	p__Desulfobacterota	1	p__Euryarchaeota(d__Archaea) 100.0%
GCA_021372425.1_ASM2137242v1	0.277247	0.178333	0.198545	0.367858	d__Bacteria	p__Spirochaetota	c__Spirochaetia	o__Treponematales	f__UBA8932	g__JAFIHQ01	s__			GCA_021372425.1_ASM2137242v1	g__JAFIHQ01	1	g__Treponema(f__Treponemataceae) 100.0%		GCA_021372425.1_ASM2137242v1	p__Spirochaetota	4	p__Spirochaetes 99.79%, p__ 0.13%, p__Bacteroidetes 0.04%, p__Candidatus Hydrogenedentes 0.04%
GCA_021372435.1_ASM2137243v1	0.806883	0.614686	0.141605	0.184702	d__Bacteria	p__Actinobacteriota	c__Thermoleophilia	o__RBG-16-64-13	f__RBG-16-64-13	g__RBG-16-64-13	s__			GCA_021372435.1_ASM2137243v1	g__RBG-16-64-13	1	g__(f__) 100.0%		GCA_021372435.1_ASM2137243v1	p__Actinobacteriota	14	p__Actinobacteria 99.32%, p__ 0.5%, p__Acidobacteria 0.08%, p__Firmicutes 0.04%, p__Proteobacteria 0.02%, p__Bacteroidetes 0.01%, p__Chloroflexi 0.01%, p__Rhodothermaeota 0.0%, p__Tenericutes 0.0%, p__Armatimonadetes 0.0%, p__Candidatus Melainabacteria 0.0%, p__Chlamydiae 0.0%, p__Candidatus Saccharibacteria 0.0%, p__Candidatus Shapirobacteria 0.0%
GCA_021372475.1_ASM2137247v1	0.71757	0.646576	0.283942	0.355587	d__Bacteria	p__Chloroflexota	c__Anaerolineae	o__UBA1429	f__UBA1429	g__	s__			GCA_021372475.1_ASM2137247v1	g__				GCA_021372475.1_ASM2137247v1	p__Chloroflexota	6	p__Chloroflexi 97.97%, p__ 1.22%, p__Proteobacteria 0.5%, p__Actinobacteria 0.18%, p__Firmicutes 0.09%, p__Candidatus Gracilibacteria 0.05%
GCA_021372515.1_ASM2137251v1	0.859027	0.697557	0.0874821	0.0859287	d__Bacteria	p__Gemmatimonadota	c__Glassbacteria	o__GWA2-58-10	f__	g__	s__			GCA_021372515.1_ASM2137251v1	g__				GCA_021372515.1_ASM2137251v1	p__Gemmatimonadota	4	p__Gemmatimonadetes 96.93%, p__Proteobacteria 1.97%, p__ 0.66%, p__Candidatus Glassbacteria 0.44%
GCA_021372535.1_ASM2137253v1	0.406074	0.0252634	0.281392	0.24569	d__Bacteria	p__Latescibacterota	c__Latescibacteria	o__Latescibacterales	f__Latescibacteraceae	g__JAFGMP01	s__			GCA_021372535.1_ASM2137253v1	g__JAFGMP01	1	g__(f__) 100.0%		GCA_021372535.1_ASM2137253v1	p__Latescibacterota	3	p__Gemmatimonadetes 55.7%, p__Candidatus Latescibacteria 39.24%, p__Candidatus Handelsmanbacteria 5.06%
GCA_021372555.1_ASM2137255v1	0.0691401	0.102574	0.32936	0.658925	d__Bacteria	p__Planctomycetota	c__Planctomycetia	o__Pirellulales	f__Thermoguttaceae	g__	s__			GCA_021372555.1_ASM2137255v1	g__				GCA_021372555.1_ASM2137255v1	p__Planctomycetota	1	p__Candidatus Woesearchaeota(d__Archaea) 100.0%
GCA_021372575.1_ASM2137257v1	0.137155	0.160895	0.0924999	0.854614	d__Bacteria	p__Sumerlaeota	c__Sumerlaeia	o__MVZB01	f__MVZB01	g__	s__			GCA_021372575.1_ASM2137257v1	g__				GCA_021372575.1_ASM2137257v1	p__Sumerlaeota	3	p__Candidatus Sumerlaeota 82.61%, p__ 13.04%, p__Candidatus Hydrogenedentes 4.35%
GCA_021372585.1_ASM2137258v1	0.00872746	0.0101835	0.726501	0.572996	d__Bacteria	p__Caldisericota	c__Caldisericia	o__UBA6126	f__UBA6126	g__UBA6126	s__UBA6126 sp002428295			GCA_021372585.1_ASM2137258v1	g__UBA6126	1	g__(f__) 100.0%		GCA_021372585.1_ASM2137258v1	p__Caldisericota	4	p__Caldiserica 81.48%, p__Candidatus Cryosericota 12.96%, p__ 3.7%, p__Coprothermobacterota 1.85%
GCA_021372615.1_ASM2137261v1	0.0169883	0.0163875	0.426641	0.870104	d__Bacteria	p__Armatimonadota	c__UBA5377	o__UBA5377	f__JABLXH01	g__JABLXH01	s__			GCA_021372615.1_ASM2137261v1	g__JABLXH01	1	g__(f__) 100.0%		GCA_021372615.1_ASM2137261v1	p__Armatimonadota	5	p__Armatimonadetes 89.34%, p__ 6.15%, p__Abditibacteriota 2.87%, p__Actinobacteria 0.82%, p__Firmicutes 0.82%
GCA_021372645.1_ASM2137264v1	1.26438	0.112532	6.74245	5.4367	d__Bacteria	p__Firmicutes	c__Clostridia	o__Clostridiales	f__Clostridiaceae	g__Clostridium	s__			GCA_021372645.1_ASM2137264v1	g__Clostridium	5	g__Clostridium 98.11%, g__(f__) 1.42%, g__Blautia(f__Lachnospiraceae) 0.16%, g__Paraclostridium(f__Peptostreptococcaceae) 0.16%, g__Caproiciproducens(f__Oscillospiraceae) 0.16%		GCA_021372645.1_ASM2137264v1	p__Firmicutes	6	p__Firmicutes 97.35%, p__Tenericutes 2.43%, p__ 0.18%, p__Actinobacteria 0.02%, p__Proteobacteria 0.01%, p__Bacteroidetes 0.01%
GCA_021372695.1_ASM2137269v1	0.380216	0.513234	0.258382	0.376528	d__Bacteria	p__Desulfobacterota	c__Syntrophia	o__Syntrophales	f__UBA5619	g__UBA5619	s__			GCA_021372695.1_ASM2137269v1	g__UBA5619	2	g__(f__) 90.91%, g__Syntrophus(f__Syntrophaceae) 9.09%		GCA_021372695.1_ASM2137269v1	p__Desulfobacterota	1	p__Euryarchaeota(d__Archaea) 100.0%
GCA_021372725.1_ASM2137272v1	0.483239	0.418321	0.237023	0.332267	d__Bacteria	p__Chloroflexota	c__Anaerolineae	o__Anaerolineales	f__Anaerolineaceae	g__Ch10	s__			GCA_021372725.1_ASM2137272v1	g__Ch10	1	g__(f__) 100.0%		GCA_021372725.1_ASM2137272v1	p__Chloroflexota	6	p__Chloroflexi 97.97%, p__ 1.22%, p__Proteobacteria 0.5%, p__Actinobacteria 0.18%, p__Firmicutes 0.09%, p__Candidatus Gracilibacteria 0.05%
GCA_021372755.1_ASM2137275v1	0.423751	0.645477	0.0450038	0.0348099	d__Bacteria	p__Bacteroidota	c__Bacteroidia	o__Bacteroidales	f__Tannerellaceae	g__Macellibacteroides	s__Macellibacteroides sp018054455			GCA_021372755.1_ASM2137275v1	g__Macellibacteroides	3	g__Parabacteroides 50.0%, g__(f__) 30.0%, g__Macellibacteroides(f__Porphyromonadaceae) 20.0%		GCA_021372755.1_ASM2137275v1	p__Bacteroidota	1	p__Euryarchaeota(d__Archaea) 100.0%
GCA_021372785.1_ASM2137278v1	0.710599	0.466749	0.00458467	0.0125655	d__Bacteria	p__Firmicutes	c__UBA994	o__JAAYKD01	f__JAAYKD01	g__	s__			GCA_021372785.1_ASM2137278v1	g__				GCA_021372785.1_ASM2137278v1	p__Firmicutes	6	p__Firmicutes 97.35%, p__Tenericutes 2.43%, p__ 0.18%, p__Actinobacteria 0.02%, p__Proteobacteria 0.01%, p__Bacteroidetes 0.01%
GCA_021372895.1_ASM2137289v1	0.907054	0.671576	0.0267696	0.0542688	d__Bacteria	p__Synergistota	c__Synergistia	o__Synergistales	f__Synergistaceae	g__	s__			GCA_021372895.1_ASM2137289v1	g__				GCA_021372895.1_ASM2137289v1	p__Synergistota	3	p__Synergistetes 98.55%, p__ 1.09%, p__Proteobacteria 0.36%
GCA_021372945.1_ASM2137294v1	0.578586	0.991747	0.0946127	0.0447111	d__Bacteria	p__Planctomycetota	c__Phycisphaerae	o__Sedimentisphaerales	f__Anaerohalosphaeraceae	g__4572-13	s__			GCA_021372945.1_ASM2137294v1	g__4572-13	1	g__(f__) 100.0%		GCA_021372945.1_ASM2137294v1	p__Planctomycetota	1	p__Candidatus Woesearchaeota(d__Archaea) 100.0%
GCA_021373015.1_ASM2137301v1	2.07308	2.11066	0.109403	0.0991384	d__Bacteria	p__Nitrospirota	c__Thermodesulfovibrionia	o__Thermodesulfovibrionales	f__UBA1546	g__	s__			GCA_021373015.1_ASM2137301v1	g__				GCA_021373015.1_ASM2137301v1	p__Nitrospirota	5	p__Nitrospirae 96.75%, p__ 2.24%, p__Proteobacteria 0.61%, p__Deferribacteres 0.2%, p__Nitrospinae 0.2%
GCA_021373175.1_ASM2137317v1	0.152753	0.0829813	0.303096	0.362842	d__Bacteria	p__Actinobacteriota	c__Coriobacteriia	o__OPB41	f__UBA2279	g__	s__			GCA_021373175.1_ASM2137317v1	g__				GCA_021373175.1_ASM2137317v1	p__Actinobacteriota	14	p__Actinobacteria 99.32%, p__ 0.5%, p__Acidobacteria 0.08%, p__Firmicutes 0.04%, p__Proteobacteria 0.02%, p__Bacteroidetes 0.01%, p__Chloroflexi 0.01%, p__Rhodothermaeota 0.0%, p__Tenericutes 0.0%, p__Armatimonadetes 0.0%, p__Candidatus Melainabacteria 0.0%, p__Chlamydiae 0.0%, p__Candidatus Saccharibacteria 0.0%, p__Candidatus Shapirobacteria 0.0%
GCA_021732865.1_ASM2173286v1	0.380691	0.349822	0.0237681	0.0266524	d__Bacteria	p__Chloroflexota	c__Dehalococcoidia	o__Dehalococcoidales	f__Dehalococcoidaceae	g__Dehalococcoides	s__Dehalococcoides mccartyi			GCA_021732865.1_ASM2173286v1	g__Dehalococcoides	1	g__Dehalococcoides 100.0%		GCA_021732865.1_ASM2173286v1	p__Chloroflexota	6	p__Chloroflexi 97.97%, p__ 1.22%, p__Proteobacteria 0.5%, p__Actinobacteria 0.18%, p__Firmicutes 0.09%, p__Candidatus Gracilibacteria 0.05%
6_bin_5	0.279862	0.274398	0.00760655	0.00838178	d__Bacteria	p__Chloroflexota	c__Dehalococcoidia	o__Dehalococcoidales	f__Dehalococcoidaceae	g__Dehalococcoides	s__Dehalococcoides mccartyi			6_bin_5	g__Dehalococcoides	1	g__Dehalococcoides 100.0%		6_bin_5	p__Chloroflexota	6	p__Chloroflexi 97.97%, p__ 1.22%, p__Proteobacteria 0.5%, p__Actinobacteria 0.18%, p__Firmicutes 0.09%, p__Candidatus Gracilibacteria 0.05%
5_bin_153	0.351545	0.311803	0.0255102	0.023072	d__Bacteria	p__Chloroflexota	c__Dehalococcoidia	o__Dehalococcoidales	f__Dehalococcoidaceae	g__Dehalococcoides	s__Dehalococcoides mccartyi			5_bin_153	g__Dehalococcoides	1	g__Dehalococcoides 100.0%		5_bin_153	p__Chloroflexota	6	p__Chloroflexi 97.97%, p__ 1.22%, p__Proteobacteria 0.5%, p__Actinobacteria 0.18%, p__Firmicutes 0.09%, p__Candidatus Gracilibacteria 0.05%
5_bin.148	29.0554	44.2634	24.4733	31.5097	d__Archaea	p__Methanobacteriota	c__Methanobacteria	o__Methanobacteriales	f__Methanobacteriaceae	g__Methanobacterium_C	s__Methanobacterium_C aggregans			5_bin.148	g__Methanobacterium_C	1	g__Methanobacterium 100.0%		5_bin.148	p__Methanobacteriota	1	p__Euryarchaeota 100.0%
5_bin.166	7.33863	8.08805	1.21426	1.16662	d__Archaea	p__Methanobacteriota	c__Methanobacteria	o__Methanobacteriales	f__Methanobacteriaceae	g__Methanobacterium_A	s__Methanobacterium_A sp011620845			5_bin.166	g__Methanobacterium_A	2	g__Methanobacterium 90.32%, g__(f__) 9.68%		5_bin.166	p__Methanobacteriota	1	p__Euryarchaeota 100.0%
5_bin.90	1.54229	1.06865	0.250496	0.339958	d__Archaea	p__Halobacteriota	c__Methanomicrobia	o__Methanomicrobiales	f__Methanoregulaceae	g__	s__			5_bin.90	g__				5_bin.90	p__Halobacteriota	2	p__Euryarchaeota 99.09%, p__ 0.91%
5_bin_215_R1	2.46819	2.43194	1.48702	1.29177	d__Archaea	p__Methanobacteriota	c__Methanobacteria	o__Methanobacteriales	f__Methanobacteriaceae	g__Methanobacterium_D	s__			5_bin_215_R1	g__Methanobacterium_D	1	g__Methanobacterium 100.0%		5_bin_215_R1	p__Methanobacteriota	1	p__Euryarchaeota 100.0%
6_bin.161	1.43984	1.45753	0.0351744	0.153238	d__Archaea	p__Halobacteriota	c__Methanomicrobia	o__Methanomicrobiales	f__Methanosphaerulaceae	g__UBA288	s__UBA288 sp11384u			6_bin.161	g__UBA288	2	g__(f__) 80.0%, g__Methanospirillum(f__Methanospirillaceae) 20.0%		6_bin.161	p__Halobacteriota	2	p__Euryarchaeota 99.09%, p__ 0.91%
7_bin.123	0.295565	0.299557	32.4444	21.7117	d__Archaea	p__Halobacteriota	c__Methanomicrobia	o__Methanomicrobiales	f__Methanoregulaceae	g__Methanoregula	s__			7_bin.123	g__Methanoregula	2	g__Methanoregula 78.38%, g__(f__) 21.62%		7_bin.123	p__Halobacteriota	2	p__Euryarchaeota 99.09%, p__ 0.91%
7_bin.72	0.385172	0.877282	0.880429	0.179522	d__Archaea	p__Halobacteriota	c__Methanomicrobia	o__Methanomicrobiales	f__Methanoculleaceae	g__Methanoculleus	s__Methanoculleus sp002501655			7_bin.72	g__Methanoculleus	2	g__Methanoculleus(f__Methanomicrobiaceae) 81.16%, g__(f__) 18.84%		7_bin.72	p__Halobacteriota	2	p__Euryarchaeota 99.09%, p__ 0.91%
7_bin.78	0.47078	0.38368	0.830975	0.514184	d__Archaea	p__Halobacteriota	c__Methanomicrobia	o__Methanomicrobiales	f__Methanoregulaceae	g__Methanoregula	s__			7_bin.78	g__Methanoregula	2	g__Methanoregula 78.38%, g__(f__) 21.62%		7_bin.78	p__Halobacteriota	2	p__Euryarchaeota 99.09%, p__ 0.91%
8_bin.39	0.192346	0.183291	0.742774	1.3913	d__Archaea	p__Methanobacteriota	c__Thermococci	o__Methanofastidiosales	f__Methanofastidiosaceae	g__Methanofastidiosum	s__			8_bin.39	g__Methanofastidiosum	2	g__Candidatus Methanofastidiosum(f__) 73.33%, g__(f__) 26.67%		8_bin.39	p__Methanobacteriota	1	p__Euryarchaeota 100.0%
8_bin.43	0.13101	0.105919	0.0470643	0.788926	d__Archaea	p__Halobacteriota	c__Methanomicrobia	o__Methanomicrobiales	f__Methanosphaerulaceae	g__UBA288	s__			8_bin.43	g__UBA288	2	g__(f__) 80.0%, g__Methanospirillum(f__Methanospirillaceae) 20.0%		8_bin.43	p__Halobacteriota	2	p__Euryarchaeota 99.09%, p__ 0.91%
8_bin.87	6.5974	7.50514	2.82455	2.56156	d__Archaea	p__Methanobacteriota	c__Methanobacteria	o__Methanobacteriales	f__Methanobacteriaceae	g__	s__			8_bin.87	g__				8_bin.87	p__Methanobacteriota	1	p__Euryarchaeota 100.0%
8_bin_93_R1	1.44178	1.45498	0.65644	0.757801	d__Archaea	p__Methanobacteriota	c__Methanobacteria	o__Methanobacteriales	f__Methanobacteriaceae	g__Methanobacterium_D	s__			8_bin_93_R1	g__Methanobacterium_D	1	g__Methanobacterium 100.0%		8_bin_93_R1	p__Methanobacteriota	1	p__Euryarchaeota 100.0%
GCA_021371995.1_ASM2137199v1	0.490164	0.398024	1.60711	1.66474	d__Archaea	p__Halobacteriota	c__Methanomicrobia	o__Methanomicrobiales	f__Methanoregulaceae	g__UBA9949	s__			GCA_021371995.1_ASM2137199v1	g__UBA9949	2	g__(f__) 70.0%, g__Methanolinea 30.0%		GCA_021371995.1_ASM2137199v1	p__Halobacteriota	2	p__Euryarchaeota 99.09%, p__ 0.91%
GCA_021372315.1_ASM2137231v1	0.599766	0.34729	0.144879	0.155006	d__Archaea	p__Thermoplasmatota	c__Thermoplasmata	o__Methanomassiliicoccales	f__UBA472	g__MVRC01	s__			GCA_021372315.1_ASM2137231v1	g__MVRC01	1	g__(f__) 100.0%		GCA_021372315.1_ASM2137231v1	p__Thermoplasmatota	3	p__Candidatus Thermoplasmatota 68.71%, p__Euryarchaeota 31.12%, p__ 0.17%
GCA_021372335.1_ASM2137233v1	0.583911	1.22754	0.0607244	0.0672054	d__Archaea	p__Thermoplasmatota	c__Thermoplasmata	o__Methanomassiliicoccales	f__UBA472	g__UBA472	s__			GCA_021372335.1_ASM2137233v1	g__UBA472	2	g__(f__) 85.71%, g__Methanomassiliicoccus(f__Methanomassiliicoccaceae) 14.29%		GCA_021372335.1_ASM2137233v1	p__Thermoplasmatota	3	p__Candidatus Thermoplasmatota 68.71%, p__Euryarchaeota 31.12%, p__ 0.17%
GCA_021372715.1_ASM2137271v1	0.873096	1.08045	0.280358	0.268389	d__Archaea	p__Methanobacteriota	c__Methanobacteria	o__Methanobacteriales	f__Methanobacteriaceae	g__Methanobacterium_A	s__			GCA_021372715.1_ASM2137271v1	g__Methanobacterium_A	2	g__Methanobacterium 90.32%, g__(f__) 9.68%		GCA_021372715.1_ASM2137271v1	p__Methanobacteriota	1	p__Euryarchaeota 100.0%
The following taxonomy for co-assembled MAGs were published in Jessica M. Ewald,a Jerald L. Schnoor,a Timothy E. Mattes. 2022. Microbiology Resource Announcements. 11,7, e01126-21
Co-assembled MAGs					GenBank assembly accession no.	taxonomy
GCA_021371805.1_ASM2137180v1					ASM2137180v1	g__Clostridium
GCA_021372055.1_ASM2137205v1					ASM2137205v1	g__Syntrophobacter
GCA_021371915.1_ASM2137191v1					ASM2137191v1	f__Nitrospiraceae
GCA_021373015.1_ASM2137301v1					ASM2137301v1	g__Nitrosospira
GCA_021372895.1_ASM2137289v1					ASM2137289v1	g__Cloacibacilus
GCA_021372355.1_ASM2137235v1					ASM2137235v1	g__Rhodococcus
GCA_021372945.1_ASM2137294v1					ASM2137294v1	f__Planctomycetaceae
GCA_021372185.1_ASM2137218v1					ASM2137218v1	f__Parachlamydiaceae
GCA_021371895.1_ASM2137189v1					ASM2137189v1	o__Clostridiales
GCA_021372245.1_ASM2137224v1					ASM2137224v1	g__“Candidatus Solibacter”
GCA_021372335.1_ASM2137233v1					ASM2137233v1	g__Methanomassiliicoccus
GCA_021372695.1_ASM2137269v1					ASM2137269v1	g__Geobacter
GCA_021372475.1_ASM2137247v1					ASM2137247v1	p__Chloroflexi
GCA_021372535.1_ASM2137253v1					ASM2137253v1	f__Enterobacteriaceae
GCA_021372415.1_ASM2137241v1					ASM2137241v1	g__Desulfovibrio
GCA_021372785.1_ASM2137278v1					ASM2137278v1	c__Negativicutes
GCA_021372425.1_ASM2137242v1					ASM2137242v1	g__Treponema
GCA_021372555.1_ASM2137255v1					ASM2137255v1	f__Planctomycetaceae
GCA_021372725.1_ASM2137272v1					ASM2137272v1	g__Pelolinea
GCA_021372715.1_ASM2137271v1					ASM2137271v1	g__Methanobacterium
GCA_021372155.1_ASM2137215v1					ASM2137215v1	g__“Candidatus Protochlamydia”
GCA_021732865.1_ASM2173286v1					ASM2173286v1	g__Dehalococcoides
GCA_021372165.1_ASM2137216v1					ASM2137216v1	f__Flavobacteriaceae
GCA_021371955.1_ASM2137195v1					ASM2137195v1	g__Bacteroides
GCA_021371875.1_ASM2137187v1					ASM2137187v1	g__Bacteroides
GCA_021373175.1_ASM2137317v1					ASM2137317v1	f__Microbacteriaceae
GCA_021372375.1_ASM2137237v1					ASM2137237v1	g__Pelosinus
GCA_021372235.1_ASM2137223v1					ASM2137223v1	c__Spirochaetia
GCA_021371995.1_ASM2137199v1					ASM2137199v1	g__Methanoregula
GCA_021372315.1_ASM2137231v1					ASM2137231v1	g__Methanomassiliicoccus
GCA_021372515.1_ASM2137251v1					ASM2137251v1	g__Pseudomonas
GCA_021372435.1_ASM2137243v1					ASM2137243v1	g__Streptomyces
GCA_021372575.1_ASM2137257v1					ASM2137257v1	o__Rhizobiales
GCA_021372645.1_ASM2137264v1					ASM2137264v1	g__Clostridium
GCA_021371795.1_ASM2137179v1					ASM2137179v1	g__Sedimentisphaera
GCA_021372615.1_ASM2137261v1					ASM2137261v1	g__Streptomyces
GCA_021372585.1_ASM2137258v1					ASM2137258v1	g__Bacillus
GCA_021372755.1_ASM2137275v1					ASM2137275v1	g__Bacteroides

## Sheet: Table S5
Table S5. Pairwise BLAST results of genes in the same cluster with identified PCBs dechlrinating genes from Dehalococcoides pangenomic analysis
abbreviations: qseqid and ssqid: query and subject sequence ID, pident: pecentage of identity, qstart, qend, sstart and send: start and position in query and subject sequence
	qseqid	sseqid	pident	length	mismatch	gapopen	qstart	qend	sstart	send	evalue	bitscore
pcbA1	DHC_CG1|AII58466.1	DHC_CG1|AII58466.1	100	504	0	0	1	504	1	504	0	1054
pbrA2	DHC_CG1|AII58466.1	DHC_GY50|AHB14121.1	99.802	504	1	0	1	504	1	504	0	1052
	DHC_CG1|AII58466.1	DHC_CG3|APH13028.1, hypothetical protein	99.796	491	1	0	14	504	14	504	0	1024
CG3 RD11*	DHC_CG3|APH13028.1, hypothetical protein	DHC_GY50|AHB14121.1	100	491	0	0	1	491	14	504	0	1026
	DHC_CG3|APH13028.1, hypothetical protein	DHC_CG3|APH13028.1, hypothetical protein	100	491	0	0	1	491	14	504	0	1026
	DHC_CG3|APH13028.1, hypothetical protein	DHC_CG1|AII58466.1	99.796	491	1	0	1	491	14	504	0	1024
pcbA4	DHC_CG4|AII58856.1	DHC_UBA5818|gene_callers_id:1240	99.785	466	1	0	1	466	14	479	0	972
	DHC_CG4|AII58856.1	DHC_CG4|AII58856.1	100	466	0	0	1	466	14	479	0	972
	DHC_CG4|AII58856.1	DHC_SG1|NZ_JPRE01000001.1, locus tag: JD74_RS00015	98.927	466	5	0	1	466	14	479	0	965
	DHC_CG4|AII58856.1	DHC_11a5|AMU87435.1	98.927	466	5	0	1	466	14	479	0	965
	DHC_CG4|AII58856.1	DHC_KBVC1|AQX72641.1	97.639	466	11	0	1	466	14	479	0	951
	DHC_CG4|AII58856.1	DHC_bin_64|gene_callers_id:353	96.996	466	14	0	1	466	14	479	0	947
	DHC_CG4|AII58856.1	DHC_195|AAW39215.1	97.21	466	13	0	1	466	14	479	0	947
	DHC_CG4|AII58856.1	DHC_CG5|AII60305.1	96.996	466	14	0	1	466	14	479	0	942
	DHC_CG4|AII58856.1	DHC_UBA5554|gene_callers_id:512	97.21	466	13	0	1	466	14	479	0	942
	DHC_CG4|AII58856.1	DHC_UBA5545|gene_callers_id:531	96.996	466	14	0	1	466	14	479	0	940
	DHC_CG4|AII58856.1	DHC_JNA|AHZ58530.1	95.494	466	21	0	1	466	14	479	0	929
pcbA5	DHC_CG5|AII60305.1	DHC_CG5|AII60305.1	100	479	0	0	1	479	1	479	0	1001
	DHC_CG5|AII60305.1	DHC_UBA5554|gene_callers_id:512	99.582	479	2	0	1	479	1	479	0	996
	DHC_CG5|AII60305.1	DHC_UBA5545|gene_callers_id:531	99.374	479	3	0	1	479	1	479	0	994
	DHC_CG5|AII60305.1	DHC_195|AAW39215.1	97.077	479	14	0	1	479	1	479	0	974
	DHC_CG5|AII60305.1	DHC_KBVC1|AQX72641.1	97.077	479	14	0	1	479	1	479	0	973
	DHC_CG5|AII60305.1	DHC_JNA|AHZ58530.1	97.077	479	14	0	1	479	1	479	0	972
	DHC_CG5|AII60305.1	DHC_UBA5818|gene_callers_id:1240	97.286	479	13	0	1	479	1	479	0	972
	DHC_CG5|AII60305.1	DHC_bin_64|gene_callers_id:353	97.077	479	14	0	1	479	1	479	0	971
	DHC_CG5|AII60305.1	DHC_SG1|NZ_JPRE01000001.1, locus tag: JD74_RS00015	96.242	479	18	0	1	479	1	479	0	964
	DHC_CG5|AII60305.1	DHC_11a5|AMU87435.1	96.242	479	18	0	1	479	1	479	0	964
	DHC_CG5|AII60305.1	DHC_CG4|AII58856.1	96.996	466	14	0	14	479	14	479	0	942
JNA RD11	DHC_JNA|AHZ58530.1	DHC_JNA|AHZ58530.1	100	479	0	0	1	479	1	479	0	1000
	DHC_JNA|AHZ58530.1	DHC_UBA5545|gene_callers_id:531	97.704	479	11	0	1	479	1	479	0	979
	DHC_JNA|AHZ58530.1	DHC_UBA5554|gene_callers_id:512	97.495	479	12	0	1	479	1	479	0	977
	DHC_JNA|AHZ58530.1	DHC_195|AAW39215.1	97.495	479	12	0	1	479	1	479	0	976
	DHC_JNA|AHZ58530.1	DHC_KBVC1|AQX72641.1	97.495	479	12	0	1	479	1	479	0	975
	DHC_JNA|AHZ58530.1	DHC_CG5|AII60305.1	97.077	479	14	0	1	479	1	479	0	972
	DHC_JNA|AHZ58530.1	DHC_bin_64|gene_callers_id:353	97.077	479	14	0	1	479	1	479	0	968
	DHC_JNA|AHZ58530.1	DHC_UBA5818|gene_callers_id:1240	95.825	479	20	0	1	479	1	479	0	958
	DHC_JNA|AHZ58530.1	DHC_SG1|NZ_JPRE01000001.1, locus tag: JD74_RS00015	95.198	479	23	0	1	479	1	479	0	954
	DHC_JNA|AHZ58530.1	DHC_11a5|AMU87435.1	95.198	479	23	0	1	479	1	479	0	954
	DHC_JNA|AHZ58530.1	DHC_CG4|AII58856.1	95.494	466	21	0	14	479	14	479	0	929
SG RD28*	DHC_SG1|NZ_JPRE01000001.1, locus tag: JD74_RS00015	DHC_SG1|NZ_JPRE01000001.1, locus tag: JD74_RS00015	100	479	0	0	1	479	1	479	0	1002
	DHC_SG1|NZ_JPRE01000001.1, locus tag: JD74_RS00015	DHC_11a5|AMU87435.1	100	479	0	0	1	479	1	479	0	1002
	DHC_SG1|NZ_JPRE01000001.1, locus tag: JD74_RS00015	DHC_UBA5818|gene_callers_id:1240	98.956	479	5	0	1	479	1	479	0	994
	DHC_SG1|NZ_JPRE01000001.1, locus tag: JD74_RS00015	DHC_KBVC1|AQX72641.1	97.286	479	13	0	1	479	1	479	0	976
	DHC_SG1|NZ_JPRE01000001.1, locus tag: JD74_RS00015	DHC_bin_64|gene_callers_id:353	96.66	479	16	0	1	479	1	479	0	972
	DHC_SG1|NZ_JPRE01000001.1, locus tag: JD74_RS00015	DHC_195|AAW39215.1	96.868	479	15	0	1	479	1	479	0	972
	DHC_SG1|NZ_JPRE01000001.1, locus tag: JD74_RS00015	DHC_CG4|AII58856.1	98.927	466	5	0	14	479	14	479	0	965
	DHC_SG1|NZ_JPRE01000001.1, locus tag: JD74_RS00015	DHC_CG5|AII60305.1	96.242	479	18	0	1	479	1	479	0	964
	DHC_SG1|NZ_JPRE01000001.1, locus tag: JD74_RS00015	DHC_UBA5554|gene_callers_id:512	96.451	479	17	0	1	479	1	479	0	963
	DHC_SG1|NZ_JPRE01000001.1, locus tag: JD74_RS00015	DHC_UBA5545|gene_callers_id:531	96.242	479	18	0	1	479	1	479	0	961
	DHC_SG1|NZ_JPRE01000001.1, locus tag: JD74_RS00015	DHC_JNA|AHZ58530.1	95.198	479	23	0	1	479	1	479	0	954
JNA RD8	DHC_JNA|AHZ58523.1	DHC_JNA|AHZ58523.1	100	505	-10	2	1	495	1	505	0	1020
	DHC_JNA|AHZ58523.1	DHC_UBA5554|gene_callers_id:6	99.802	505	-9	2	1	495	1	505	0	1018
	DHC_JNA|AHZ58523.1	DHC_UBA5545|gene_callers_id:1351	99.802	505	-9	2	1	495	1	505	0	1018
	DHC_JNA|AHZ58523.1	DHC_TZ50|MBA2084282.1, TZ50_0083	99.802	505	-9	2	1	495	1	505	0	1018
	DHC_JNA|AHZ58523.1	DHC_SG1|NZ_JPRE01000002.1, locus tag: JD74_RS00060	99.802	505	-9	2	1	495	1	505	0	1018
	DHC_JNA|AHZ58523.1	DHC_NIT01|BCT56512.1	99.802	505	-9	2	1	495	1	505	0	1018
	DHC_JNA|AHZ58523.1	DHC_KS|RAL70171.1	99.802	505	-9	2	1	495	1	505	0	1018
	DHC_JNA|AHZ58523.1	DHC_KBVC1|AQX73817.1	99.802	505	-9	2	1	495	1	505	0	1018
	DHC_JNA|AHZ58523.1	DHC_IBARAKI|BAS32471.1	99.802	505	-9	2	1	495	1	505	0	1018
	DHC_JNA|AHZ58523.1	DHC_FL2|QBX64505.1	99.802	505	-9	2	1	495	1	505	0	1018
	DHC_JNA|AHZ58523.1	DHC_CG5|AII61505.1	99.802	505	-9	2	1	495	1	505	0	1018
	DHC_JNA|AHZ58523.1	DHC_CBDB1|CAI83612.1	99.802	505	-9	2	1	495	1	505	0	1018
	DHC_JNA|AHZ58523.1	DHC_BTF08|AGG08519.1	99.802	505	-9	2	1	495	1	505	0	1018
	DHC_JNA|AHZ58523.1	DHC_11a5|AMU87293.1	99.802	505	-9	2	1	495	1	505	0	1018
	DHC_JNA|AHZ58523.1	DHC_KBVC2|AQX75192.1	99.604	505	-8	2	1	495	1	505	0	1016
	DHC_JNA|AHZ58523.1	DHC_KBTCE1|AQY73769.1	99.604	505	-8	2	1	495	1	505	0	1016
	DHC_JNA|AHZ58523.1	DHC_EV_VC|OBW62784.1	99.208	505	-6	2	1	495	1	505	0	1014
	DHC_JNA|AHZ58523.1	DHC_RC|RAL68987.1	99.79	476	1	0	1	476	1	476	0	989
	DHC_JNA|AHZ58523.1	DHC_VS|ACZ62492.1	95.644	505	12	2	1	495	1	505	0	961
	DHC_JNA|AHZ58523.1	DHC_UBA5853|gene_callers_id:1104	95.446	505	13	2	1	495	1	505	0	960
	DHC_JNA|AHZ58523.1	DHC_UBA5846|gene_callers_id:568	95.446	505	13	2	1	495	1	505	0	960
	DHC_JNA|AHZ58523.1	DHC_CWV2|QYY58752.1	95.446	505	13	2	1	495	1	505	0	960
	DHC_JNA|AHZ58523.1	DHC_CG3|APH13135.1	95.446	505	13	2	1	495	1	505	0	960
	DHC_JNA|AHZ58523.1	DHC_CG1|AII58523.1	95.446	505	13	2	1	495	1	505	0	960
mbrA	DHC_MB|KSV16179.1	DHC_MB|KSV16179.1	100	496	0	0	1	496	1	496	0	1034
	DHC_MB|KSV16179.1	DHC_DCMB5|AGG05714.1	98.589	496	7	0	1	496	1	496	0	1022
	DHC_MB|KSV16179.1	DHC_CBDB1|CAI82340.1	98.185	496	9	0	1	496	1	496	0	1020
	DHC_MB|KSV16179.1	DHC_KKB3_003|PKH45295.1	98.763	485	6	0	12	496	12	496	0	1000
	DHC_MB|KSV16179.1	DHC_H1_3_2_001|PKH46105.1	98.557	485	7	0	12	496	12	496	0	999
	DHC_MB|KSV16179.1	DHC_bin_64|gene_callers_id:795	98.965	483	5	0	14	496	14	496	0	998

## Sheet: Table S6
Table S6. All expressed genes from individually assembled and co-assembled Dehalococcoides MAGs.
Gene_ID	SRR18292893	SRR18292894	SRR18292895	SRR18292896	SRR18292897	SRR18292898	SRR18292899	SRR18292900	DHC_bin
EGMGGAKC_00040: hypothetical protein	0.00730311	0	0	0.0140995	0	0	0	0	F4_1
EGMGGAKC_00069: Oxaloacetate decarboxylase alpha chain	0.00926015	0	0	0	0	0	0	0	F4_1
EGMGGAKC_00078: Periplasmic [NiFe] hydrogenase large subunit	0.00523576	0	0	0	0	0.0170493	0	0	F4_1
EGMGGAKC_00089: Molybdenum cofactor guanylyltransferase	0	0.00977499	0	0	0	0	0	0	F4_1
EGMGGAKC_00097: Thioredoxin 1	0	0.127998	0	0	0	0	0	0	F4_1
EGMGGAKC_00106: Na(+)-translocating NADH-quinone reductase subunit F	0	0.0163586	0	0	0	0	0	0	F4_1
EGMGGAKC_00108: Quinolinate synthase A	0	0.325034	0	0	0	0	0	0	F4_1
EGMGGAKC_00121: hypothetical protein	0.196175	0	0	0	0	0	0	0	F4_1
EGMGGAKC_00122: Peroxide operon regulator	0	0	0	0.0295284	0	0	0	0	F4_1
EGMGGAKC_00130: hypothetical protein	0	0	0	0.0264325	0	0	0	0	F4_1
EGMGGAKC_00134: Amidophosphoribosyltransferase	0	0.00768192	0	0	0	0	0	0	F4_1
EGMGGAKC_00136: Negative regulator of genetic competence ClpC/MecB	0	0	0.00938662	0	0	0	0	0	F4_1
EGMGGAKC_00138: Chaperone protein DnaJ	0	0.0469498	0	0	0	0	0	0	F4_1
EGMGGAKC_00140: Transaldolase	0	0	0	0.038252	0	0	0	0	F4_1
EGMGGAKC_00142: hypothetical protein	0.0202547	0.0442592	0.0292864	0.0399891	0	0	0	0.00546717	F4_1
EGMGGAKC_00147: Heat-inducible transcription repressor HrcA	0	0.0444698	0	0	0	0	0	0	F4_1
EGMGGAKC_00149: hypothetical protein	0	0.0181977	0	0	0	0	0	0	F4_1
EGMGGAKC_00150: Ion-translocating oxidoreductase complex subunit B	0	0	0.069343	0	0	0	0	0	F4_1
EGMGGAKC_00155: hypothetical protein	0.0118343	0	0	0	0	0	0	0	F4_1
EGMGGAKC_00158: Aminopeptidase T	0	0	0	0.0894682	0	0	0	0	F4_1
EGMGGAKC_00174: tRNA-Arg(tcg)	3.43515	0	0	0	0	0	0	0	F4_1
EGMGGAKC_00186: Proline--tRNA ligase	0	0.0186451	0	0	0	0	0	0	F4_1
EGMGGAKC_00215: Protein translocase subunit SecD	0.00627134	0	0	0	0	0	0	0	F4_1
EGMGGAKC_00217: Ferrous-iron efflux pump FieF	0.0194303	0	0	0	0	0	0	0	F4_1
EGMGGAKC_00230: putative oxidoreductase/MSMEI_1564	0	0	0.0385064	0	0	0	0	0	F4_1
EGMGGAKC_00249: hypothetical protein	0	0	0.0426779	0	0	0	0	0	F4_1
EGMGGAKC_00259: hypothetical protein	0.0806418	0	0	0	0	0	0	0	F4_1
EGMGGAKC_00265: Ribosome hibernation promotion factor	0	0	0.0742994	0	0	0	0	0	F4_1
EGMGGAKC_00269: hypothetical protein	0	0	0	0.0106708	0	0	0	0	F4_1
EGMGGAKC_00298: hypothetical protein	0	0	0.0495716	0	0	0	0	0	F4_1
EGMGGAKC_00308: D-glycero-alpha-D-manno-heptose 7-phosphate kinase	0	0	0	0	0	0	0	0.0297883	F4_1
EGMGGAKC_00319: hypothetical protein	1.45641	0	0	0	0	0	0	0	F4_1
EGMGGAKC_00320: Phosphoglucosamine mutase	0	0	0.0238586	0	0	0	0	0	F4_1
EGMGGAKC_00341: tRNA-Thr(tgt)	0	2.47227	0	0	0	0	0	0	F4_1
EGMGGAKC_00342: tRNA-Tyr(gta)	0	4.0867	0	0	0	0	0	0	F4_1
EGMGGAKC_00343: tRNA-Thr(ggt)	13.7406	0	0	0	4.85777	0	0	0	F4_1
EGMGGAKC_00344: Elongation factor Tu	0.21523	0	0.038949	0.0051929	0	0.0350219	0	0	F4_1
EGMGGAKC_00353: Acetolactate synthase large subunit IlvB1	0	0	0	0	0	0	0	0.0155237	F4_1
EGMGGAKC_00366: Dipeptide-binding protein DppE	0.0155737	0	0	0	0	0	0	0	F4_1
EGMGGAKC_00367: hypothetical protein	0	0.0166169	0	0	0	0	0	0	F4_1
EGMGGAKC_00372: hypothetical protein	0.0247046	0	0	0	0	0	0	0	F4_1
EGMGGAKC_00376: tRNA-Arg(cct)	0	0	0	2.38135	0	0	0	0	F4_1
EGMGGAKC_00378: Protein LemA	0	0.0496927	0	0.0281146	0	0	0	0	F4_1
EGMGGAKC_00385: Arsenite methyltransferase	0	0.0144175	0	0	0	0	0	0	F4_1
EGMGGAKC_00386: hypothetical protein	0	0	0	0	0	0	0	0.266082	F4_1
EGMGGAKC_00406: Protein RecA	0	0.0457589	0	0	0	0	0	0	F4_1
EGMGGAKC_00408: hypothetical protein	0	0.00809532	0	0	0	0	0	0	F4_1
EGMGGAKC_00420: hypothetical protein	0	0	0	0.0908	0	0	0	0	F4_1
EGMGGAKC_00434: putative multidrug ABC transporter ATP-binding protein YbhF	0	0.0675402	0	0	0	0	0	0	F4_1
EGMGGAKC_00435: NAD-reducing hydrogenase HoxS subunit beta	0	0	0	0.292807	0	0	0	0	F4_1
EGMGGAKC_00436: hypothetical protein	0	0	0	0.0257264	0	0	0	0	F4_1
EGMGGAKC_00451: Glutamyl-tRNA(Gln) amidotransferase subunit A	0	0	0.0124318	0.016539	0	0	0	0	F4_1
EGMGGAKC_00463: N-acetyl-alpha-D-glucosaminyl L-malate deacetylase 1	0	0	0	0.0231462	0	0	0	0	F4_1
EGMGGAKC_00466: transfer-messenger RNA, SsrA	7.45173	7.3942	4.33515	2.07196	0	0	0	0	F4_1
EGMGGAKC_00488: tRNA-Val(tac)	0	0	0	0	0	0	0	4.86604	F4_1
EGMGGAKC_00494: Vitamin B12 import ATP-binding protein BtuD	0	0	0.0129572	0	0	0	0	0	F4_1
EGMGGAKC_00498: hypothetical protein	0	0	0.350458	0	0	0	0	0	F4_1
EGMGGAKC_00499: hypothetical protein	0	0.211821	0	0	0	0	0	0	F4_1
EGMGGAKC_00504: 26 kDa periplasmic immunogenic protein	0.0251303	0	0	0.0306073	0	0	0	0	F4_1
EGMGGAKC_00508: Protein translocase subunit SecA	0	0	0.0079128	0	0	0	0	0	F4_1
EGMGGAKC_00520: 60 kDa chaperonin	0	0.0397972	0.0444066	0.0196745	0	0	0	0	F4_1
EGMGGAKC_00532: hypothetical protein	0	0	0	0.158622	0	0	0	0	F4_1
EGMGGAKC_00534: 2,3-dimethylmalate dehydratase small subunit	0.0907964	0	0	0	0	0	0	0	F4_1
EGMGGAKC_00537: NADP-reducing hydrogenase subunit HndA	0.0772346	0	0	0.154358	0	0	0	0	F4_1
EGMGGAKC_00540: putative protein	0.0188646	0	0	0	0	0	0	0	F4_1
EGMGGAKC_00541: hypothetical protein	0	2.01023	0	0	0	0	0	0	F4_1
EGMGGAKC_00542: ATP synthase subunit a	0	0	0.0223605	0	0	0	0	0	F4_1
EGMGGAKC_00548: Hopanoid C-2 methylase	0.00550741	0.0214293	0.0119544	0	0.0346473	0.0239098	0.0109038	0.00594457	F4_1
EGMGGAKC_00556: Peptidyl-lysine N-acetyltransferase Pat	0	0.0152153	0	0	0	0	0	0	F4_1
EGMGGAKC_00569: Aspartate--tRNA ligase	0	0	0	0.0163381	0	0	0	0	F4_1
EGMGGAKC_00596: hypothetical protein	0.00794476	0	0	0	0	0	0	0	F4_1
EGMGGAKC_00602: hypothetical protein	0.112665	0	0	0	0	0	0	0	F4_1
EGMGGAKC_00608: hypothetical protein	0	0	0	0.0382243	0	0	0	0	F4_1
EGMGGAKC_00613: hypothetical protein	0.0152285	0	0	0	0	0	0	0	F4_1
EGMGGAKC_00614: Linearmycin resistance ATP-binding protein LnrL	0	0	0	0.0289579	0	0	0	0	F4_1
EGMGGAKC_00661: Endoribonuclease YbeY	0	0	0.0530376	0	0	0	0	0	F4_1
EGMGGAKC_00667: Mannosyl-3-phosphoglycerate phosphatase	0.0115471	0	0	0	0	0	0	0	F4_1
EGMGGAKC_00674: hypothetical protein	0.0272988	0	0	0	0	0	0	0	F4_1
EGMGGAKC_00679: Tryptophan synthase beta chain	0	0	0	0.00894794	0	0	0	0	F4_1
EGMGGAKC_00699: hypothetical protein	0.105044	0.092139	0	0	0	0	0	0	F4_1
EGMGGAKC_00720: hypothetical protein	0.04678	0	0	0	0	0	0	0	F4_1
EGMGGAKC_00726: hypothetical protein	0	0.0394807	0	0	0	0	0	0	F4_1
EGMGGAKC_00727: Holliday junction ATP-dependent DNA helicase RuvB	0.0145816	0	0	0	0	0	0	0	F4_1
EGMGGAKC_00748: Deoxyguanosinetriphosphate triphosphohydrolase-like protein	0.00855739	0	0	0	0	0	0	0	F4_1
EGMGGAKC_00757: Phosphate acyltransferase	0	0.0551985	0	0	0	0	0	0	F4_1
EGMGGAKC_00763: hypothetical protein	0.0331446	0.0344119	0	0	0	0	0	0	F4_1
EGMGGAKC_00769: hypothetical protein	0.0261605	0	0	0	0	0	0	0	F4_1
EGMGGAKC_00772: hypothetical protein	0	0.0504853	0	0	0	0	0	0	F4_1
EGMGGAKC_00777: Methylthioribose-1-phosphate isomerase	0	0	0	0.00861606	0	0	0	0	F4_1
EGMGGAKC_00781: putative protein	0.010608	0	0	0	0	0	0	0	F4_1
EGMGGAKC_00782: Adenosylhomocysteinase	0.0340696	0.0442199	0	0	0	0	0	0	F4_1
EGMGGAKC_00783: S-adenosylmethionine synthase	0	0	0.0357213	0	0	0	0	0	F4_1
EGMGGAKC_00786: hypothetical protein	0	0.0429571	0	0	0	0	0	0	F4_1
EGMGGAKC_00796: putative Ni/Fe-hydrogenase 2 b-type cytochrome subunit	0	0	0.0257386	0	0	0	0	0	F4_1
EGMGGAKC_00805: PqqA binding protein	0	0	0	0.0197165	0	0	0	0	F4_1
EGMGGAKC_00835: Ribonuclease J1	0	0	0.00359496	0	0	0	0	0	F4_1
EGMGGAKC_00842: hypothetical protein	0	0.0339897	0	0	0	0	0	0	F4_1
EGMGGAKC_00875: hypothetical protein	0	0	0	0	0	0	0	0.0176304	F4_1
EGMGGAKC_00885: 4-hydroxy-3-methylbut-2-en-1-yl diphosphate synthase (flavodoxin)	0	0.0517625	0	0	0	0	0	0	F4_1
EGMGGAKC_00905: Vitamin B12-dependent ribonucleoside-diphosphate reductase	0	0.0410791	0	0	0	0	0	0	F4_1
EGMGGAKC_00906: Cyclic di-GMP phosphodiesterase	0.0178011	0	0.0386743	0	0	0	0	0	F4_1
EGMGGAKC_00907: Adaptive-response sensory-kinase SasA	0	0.00797266	0	0	0	0	0	0	F4_1
EGMGGAKC_00915: Beta sliding clamp	0.00767021	0	0	0	0	0	0	0	F4_1
EGMGGAKC_00928: Cell division protein FtsA	0	0.0372544	0	0	0	0	0	0	F4_1
EGMGGAKC_00929: Cell division protein FtsZ	0	0	0.0279403	0	0	0	0	0	F4_1
EGMGGAKC_00934: tRNA-Cys(gca)	0	0	0	0	0	0	1.43802	0.744004	F4_1
EGMGGAKC_00935: tRNA-Gly(gcc)	2.20392	0.259354	4.39359	0	0	0	0	3.34802	F4_1
EGMGGAKC_00938: hypothetical protein	0.0969316	0	0	0	0	0	0	0	F4_1
EGMGGAKC_00939: HTH-type transcriptional regulator BetI	0	0.0653219	0	0	0	0	0	0	F4_1
EGMGGAKC_00948: Vitamin B12-binding protein	0	0.0341953	0.04447	0	0	0	0	0	F4_1
EGMGGAKC_00971: hypothetical protein	0	0	0.610093	0	0	0	0	0	F4_1
EGMGGAKC_00973: DNA gyrase subunit B	0.0209638	0	0	0	0	0	0	0	F4_1
EGMGGAKC_00975: GTPase Obg	0	0	0	0.0096935	0	0	0	0	F4_1
EGMGGAKC_00979: LexA repressor	0	0	0	0	0	0	0	0.0170607	F4_1
EGMGGAKC_00985: Threonine synthase	0.0423417	0	0	0	0	0	0	0	F4_1
EGMGGAKC_00986: Homoserine dehydrogenase	0	0.0169747	0	0	0	0	0	0	F4_1
EGMGGAKC_01006: tRNA-Cys(gca)	0	0	0	0	0	0	1.43802	0.744004	F4_1
EGMGGAKC_01008: tRNA-Leu(taa)	0	1.36927	0	0	0	0	0	0	F4_1
EGMGGAKC_01015: hypothetical protein	0	0	0	0	0	0	0	0.132171	F4_1
EGMGGAKC_01028: DNA gyrase subunit A	0.0195498	0	0	0	0	0	0	0	F4_1
EGMGGAKC_01063: Tyrosine recombinase XerD	0.010076	0	0	0	0	0	0	0	F4_1
EGMGGAKC_01098: Transketolase	0.0170343	0	0	0.0081777	0	0	0	0	F4_1
EGMGGAKC_01134: Inositol-3-phosphate synthase	0	0	0	0.00380128	0	0	0	0	F4_1
EGMGGAKC_01146: (R)-citramalate synthase	0	0	0	0.0124015	0	0	0	0	F4_1
EGMGGAKC_01149: 2,3-dimethylmalate dehydratase large subunit	0.034165	0	0	0	0	0	0	0	F4_1
EGMGGAKC_01153: Ketol-acid reductoisomerase (NAD(+))	0	0	0	0	0	0	0	0.151721	F4_1
EGMGGAKC_01157: hypothetical protein	0.0108677	0	0	0	0	0	0	0	F4_1
EGMGGAKC_01186: DNA topoisomerase 1	0.0151807	0	0	0	0	0	0	0	F4_1
EGMGGAKC_01208: hypothetical protein	0	0	1.18864	0	0	0	0	0	F4_1
EGMGGAKC_01212: TRAP-T-associated universal stress protein TeaD	0	0.0744971	0	0	0	0	0	0	F4_1
EGMGGAKC_01215: hypothetical protein	0	0	0	0.0766516	0	0	0	0	F4_1
JMHAAFGB_00002: Anaerobic magnesium-protoporphyrin IX monomethyl ester cyclase	0.0674585	0.0874991	0.0488099	0	0	0	0	0	F4_2
JMHAAFGB_00005: 3-chloro-4-hydroxyphenylacetate reductive dehalogenase	0	0	0.096949	0	0	0	0	0	F4_2
JMHAAFGB_00006: hypothetical protein	0	0	0	0.152685	0	0	0	0	F4_2
JMHAAFGB_00007: 3-chloro-4-hydroxyphenylacetate reductive dehalogenase	0.0510642	0.088315	0.0369482	0.147454	0	0	0	0	F4_2
JMHAAFGB_00008: hypothetical protein	0	0	0.777618	0	0	0	0	0	F4_2
JMHAAFGB_00014: Thioredoxin 1	0	0.127998	0	0	0	0	0	0	F4_2
JMHAAFGB_00023: CDP-6-deoxy-L-threo-D-glycero-4-hexulose-3-dehydrase reductase	0	0.0163586	0	0	0	0	0	0	F4_2
JMHAAFGB_00031: hypothetical protein	0	0.0733899	0	0	0	0	0	0	F4_2
JMHAAFGB_00039: NADPH-Fe(3+) oxidoreductase subunit beta	0	0.0176053	0	0	0	0	0	0	F4_2
JMHAAFGB_00042: 2-oxoglutarate carboxylase large subunit	0.00926015	0	0	0	0	0	0	0	F4_2
JMHAAFGB_00049: ECF RNA polymerase sigma factor SigW	0	0	0.0668695	0	0	0	0	0	F4_2
JMHAAFGB_00063: hypothetical protein	0	0	0	0	0	0	0	0.0176304	F4_2
JMHAAFGB_00084: 23S ribosomal RNA	143.137	153.074	73.5073	49.6831	43.6743	43.2575	25.1295	30.2531	F4_2
JMHAAFGB_00086: ATP-dependent Clp protease ATP-binding subunit ClpC	0	0	0	0.0321439	0	0.0208168	0	0	F4_2
JMHAAFGB_00089: 2-C-methyl-D-erythritol 2,4-cyclodiphosphate synthase	0	0	0.328043	0	0	0	0	0	F4_2
JMHAAFGB_00090: Cysteine--tRNA ligase	0.183889	0.095434	0	0	0	0	0	0	F4_2
JMHAAFGB_00091: tRNA-Ala(ggc)	0	13.0818	0	7.42098	0	0	0	0	F4_2
JMHAAFGB_00095: tRNA-Val(tac)	0	0	0	0	0	0	0	4.86604	F4_2
JMHAAFGB_00124: NAD-reducing hydrogenase HoxS subunit beta	0	0.0113299	0	0	0	0	0	0	F4_2
JMHAAFGB_00125: Hydrogenase 3 maturation protease	0	0	0	0.0257264	0	0	0	0	F4_2
JMHAAFGB_00132: 26 kDa periplasmic immunogenic protein	0.0251303	0	0	0.0306073	0	0	0	0	F4_2
JMHAAFGB_00137: hypothetical protein	0	0.211821	0	0	0	0	0	0	F4_2
JMHAAFGB_00138: hypothetical protein	0	0	0.350458	0	0	0	0	0	F4_2
JMHAAFGB_00142: putative ABC transporter ATP-binding protein	0	0	0.0129572	0	0	0	0	0	F4_2
JMHAAFGB_00147: hypothetical protein	0.00794476	0	0	0	0	0	0	0	F4_2
JMHAAFGB_00167: Protein lysine acetyltransferase Pat	0	0.0152153	0	0	0	0	0	0	F4_2
JMHAAFGB_00171: N-acetyl-alpha-D-glucosaminyl L-malate deacetylase 1	0	0	0	0.0231462	0	0	0	0	F4_2
JMHAAFGB_00176: hypothetical protein	0	0.0389255	0	0	0	0	0	0	F4_2
JMHAAFGB_00205: NADP-reducing hydrogenase subunit HndA	0.0772346	0	0	0.154358	0	0	0	0	F4_2
JMHAAFGB_00213: Ribonuclease J1	0	0	0.00359496	0	0	0	0	0	F4_2
JMHAAFGB_00217: Protein translocase subunit SecA	0	0	0.0079128	0	0	0	0	0	F4_2
JMHAAFGB_00231: tRNA-Thr(tgt)	0	2.47227	0	0	0	0	0	0	F4_2
JMHAAFGB_00232: tRNA-Tyr(gta)	0	4.0867	0	0	0	0	0	0	F4_2
JMHAAFGB_00234: Elongation factor Tu	0	0	0.038949	0.0051929	0	0.0350219	0	0	F4_2
JMHAAFGB_00237: 2,3-dimethylmalate dehydratase large subunit	0.034165	0	0	0	0	0	0	0	F4_2
JMHAAFGB_00240: (R)-citramalate synthase	0	0	0	0.0124015	0	0	0	0	F4_2
JMHAAFGB_00252: putative multidrug ABC transporter ATP-binding protein YbhF	0	0.0675402	0	0	0	0	0	0	F4_2
JMHAAFGB_00258: tRNA-Phe(gaa)	9.1604	2.61636	6.99599	0	0	15.9684	0	0	F4_2
JMHAAFGB_00268: Daunorubicin/doxorubicin resistance ATP-binding protein DrrA	0	0	0	0.0289579	0	0	0	0	F4_2
JMHAAFGB_00269: hypothetical protein	0.0152285	0	0	0	0	0	0	0	F4_2
JMHAAFGB_00273: Deoxyguanosinetriphosphate triphosphohydrolase-like protein	0.00855739	0	0	0	0	0	0	0	F4_2
JMHAAFGB_00278: hypothetical protein	0	0	0.271106	0	0	0	0	0	F4_2
JMHAAFGB_00296: hypothetical protein	0	0	0	0.158622	0	0	0	0	F4_2
JMHAAFGB_00305: ATP synthase subunit a	0	0	0.0223605	0	0	0	0	0	F4_2
JMHAAFGB_00307: putative protein	0.0188646	0	0	0	0	0	0	0	F4_2
JMHAAFGB_00315: Cell division protein FtsA	0	0.0372544	0	0	0	0	0	0	F4_2
JMHAAFGB_00316: Cell division protein FtsZ	0	0	0.0279403	0	0	0	0	0	F4_2
JMHAAFGB_00326: Sporulation kinase E	0	0.00797266	0	0	0	0	0	0	F4_2
JMHAAFGB_00327: Cyclic di-GMP phosphodiesterase	0.0178011	0	0.0386743	0	0	0	0	0	F4_2
JMHAAFGB_00328: Vitamin B12-dependent ribonucleoside-diphosphate reductase	0	0.0410791	0	0	0	0	0	0	F4_2
JMHAAFGB_00353: HTH-type transcriptional repressor RghR	0.147582	0	0.144081	0	0	0	0	0	F4_2
JMHAAFGB_00354: hypothetical protein	0.0743428	0	0.0107706	0	0	0	0	0	F4_2
JMHAAFGB_00361: hypothetical protein	0	0	0.0495716	0	0	0	0	0	F4_2
JMHAAFGB_00362: NADP-reducing hydrogenase subunit HndD	0	0.0369988	0	0	0	0	0	0	F4_2
JMHAAFGB_00411: Dipeptide-binding protein DppE	0.0155737	0	0	0	0	0	0	0	F4_2
JMHAAFGB_00412: hypothetical protein	0	0.0166169	0	0	0	0	0	0	F4_2
JMHAAFGB_00421: LexA repressor	0	0	0	0	0	0	0	0.0170607	F4_2
JMHAAFGB_00425: GTPase Obg	0	0	0	0.0096935	0	0	0	0	F4_2
JMHAAFGB_00427: DNA gyrase subunit B	0.0209638	0	0	0	0	0	0	0	F4_2
JMHAAFGB_00431: putative HTH-type transcriptional regulator	0	0	0	0.089107	0	0	0	0	F4_2
JMHAAFGB_00433: hypothetical protein	0	0.0183569	0	0	0	0	0	0	F4_2
JMHAAFGB_00434: tRNA-Ala(cgc)	2.2901	26.1636	0	2.47366	4.85777	0	2.2299	10.5341	F4_2
JMHAAFGB_00435: Aspartyl/glutamyl-tRNA(Asn/Gln) amidotransferase subunit B	0	0	0	0.0080781	0	0	0	0	F4_2
JMHAAFGB_00460: Protein RecA	0	0.0457589	0	0	0	0	0	0	F4_2
JMHAAFGB_00463: Translation initiation factor IF-2	0.0150613	0	0	0	0	0	0	0	F4_2
JMHAAFGB_00467: Inositol-3-phosphate synthase	0	0	0	0.00380128	0	0	0	0	F4_2
JMHAAFGB_00520: putative molybdenum cofactor guanylyltransferase	0	0.00977499	0	0	0	0	0	0	F4_2
JMHAAFGB_00530: 50S ribosomal protein L21	0	0.19657	0	0	0	0	0	0	F4_2
JMHAAFGB_00536: hypothetical protein	0	0.138875	0	0	0	0	0	0	F4_2
JMHAAFGB_00543: putative Ni/Fe-hydrogenase 2 b-type cytochrome subunit	0	0	0.0257386	0	0	0	0	0	F4_2
JMHAAFGB_00562: Cyclic di-GMP phosphodiesterase	0	0.00809532	0	0	0	0	0	0	F4_2
JMHAAFGB_00572: Endoribonuclease YbeY	0	0	0.0530376	0	0	0	0	0	F4_2
JMHAAFGB_00578: Glucosyl-3-phosphoglycerate/mannosyl-3-phosphoglycerate phosphatase	0.0115471	0	0	0	0	0	0	0	F4_2
JMHAAFGB_00585: Phosphoglucosamine mutase	0	0	0.0238586	0	0	0	0	0	F4_2
JMHAAFGB_00586: Metalloprotease TldD	0.0827501	0	0	0	0	0	0	0	F4_2
JMHAAFGB_00587: Metalloprotease TldD	0.0261605	0	0	0	0	0	0	0	F4_2
JMHAAFGB_00590: Putative ribosomal N-acetyltransferase YdaF	0	0.0504853	0	0	0	0	0	0	F4_2
JMHAAFGB_00595: Methylthioribose-1-phosphate isomerase	0	0	0	0.00861606	0	0	0	0	F4_2
JMHAAFGB_00599: putative protein	0.010608	0	0	0	0	0	0	0	F4_2
JMHAAFGB_00600: Adenosylhomocysteinase	0.0340696	0.0442199	0	0	0	0	0	0	F4_2
JMHAAFGB_00601: S-adenosylmethionine synthase	0	0	0.0357213	0	0	0	0	0	F4_2
JMHAAFGB_00604: hypothetical protein	0	0.0429571	0	0	0	0	0	0	F4_2
JMHAAFGB_00610: Tryptophan synthase beta chain	0	0	0	0.00894794	0	0	0	0	F4_2
JMHAAFGB_00617: Tyrosine recombinase XerD	0.010076	0	0	0	0	0	0	0	F4_2
JMHAAFGB_00626: Phosphate acyltransferase	0	0.0551985	0	0	0	0	0	0	F4_2
JMHAAFGB_00641: TRAP-T-associated universal stress protein TeaD	0	0.0744971	0	0	0	0	0	0	F4_2
JMHAAFGB_00645: hypothetical protein	0	0	1.18864	0	0	0	0	0	F4_2
JMHAAFGB_00651: hypothetical protein	0.0331446	0.0344119	0	0	0	0	0	0	F4_2
JMHAAFGB_00664: Spore protein SP21	0.107039	0.0467372	0.233995	0	0	0	0	0	F4_2
JMHAAFGB_00666: Superoxide dismutase [Fe]	0	0	0	0.0681	0	0	0	0	F4_2
JMHAAFGB_00673: tRNA-Arg(tcg)	3.43515	0	0	0	0	0	0	0	F4_2
JMHAAFGB_00690: DNA gyrase subunit A	0.0195498	0	0	0	0	0	0	0	F4_2
JMHAAFGB_00705: Putative acetolactate synthase small subunit	0	0	0	0.0458419	0	0	0	0	F4_2
JMHAAFGB_00710: Threonine--tRNA ligase	0.0161578	0	0	0	0	0	0	0	F4_2
JMHAAFGB_00735: Lysine--tRNA ligase	0.0250661	0	0	0	0	0	0	0	F4_2
JMHAAFGB_00744: Beta sliding clamp	0.00767021	0	0	0	0	0	0	0	F4_2
JMHAAFGB_00765: Vitamin B12-binding protein	0	0.0341953	0.04447	0	0	0	0	0	F4_2
JMHAAFGB_00802: hypothetical protein	0	0	0	0.0908	0	0	0	0	F4_2
JMHAAFGB_00810: Heat-inducible transcription repressor HrcA	0	0.0444698	0	0	0	0	0	0	F4_2
JMHAAFGB_00815: hypothetical protein	0.0202547	0	0.0292864	0	0	0	0	0.00546717	F4_2
JMHAAFGB_00817: Transaldolase	0	0	0	0.038252	0	0	0	0	F4_2
JMHAAFGB_00819: Chaperone protein DnaJ	0	0.0469498	0	0	0	0	0	0	F4_2
JMHAAFGB_00821: Negative regulator of genetic competence ClpC/MecB	0	0	0.00938662	0	0	0	0	0	F4_2
JMHAAFGB_00823: Amidophosphoribosyltransferase	0	0.00768192	0	0	0	0	0	0	F4_2
JMHAAFGB_00827: hypothetical protein	0	0	0	0	0	0	0	0.266082	F4_2
JMHAAFGB_00828: Arsenite methyltransferase	0	0.0144175	0	0	0	0	0	0	F4_2
JMHAAFGB_00836: 60 kDa chaperonin	0	0	0.0444066	0.0196745	0	0	0	0	F4_2
JMHAAFGB_00844: HTH-type transcriptional repressor AcnR	0	0.0653219	0	0	0	0	0	0	F4_2
JMHAAFGB_00845: hypothetical protein	0.0969316	0	0	0	0	0	0	0	F4_2
JMHAAFGB_00848: tRNA-Gly(gcc)	2.20392	0.259354	4.39359	0	0	0	0	3.34802	F4_2
JMHAAFGB_00849: tRNA-Cys(gca)	0	0	0	0	0	0	1.43802	0.744004	F4_2
JMHAAFGB_00851: tRNA-Leu(taa)	0	1.36927	0	0	0	0	0	0	F4_2
JMHAAFGB_00860: hypothetical protein	0	0	0	0.0106708	0	0	0	0	F4_2
JMHAAFGB_00864: Ribosome hibernation promotion factor	0	0	0.0742994	0	0	0	0	0	F4_2
JMHAAFGB_00869: DNA polymerase III subunit alpha	0	0.00854052	0	0	0	0	0	0	F4_2
JMHAAFGB_00881: hypothetical protein	0.0108677	0	0	0	0	0	0	0	F4_2
JMHAAFGB_00912: Peroxide operon regulator	0	0	0	0.0295284	0	0	0	0	F4_2
JMHAAFGB_00918: Trk system potassium uptake protein TrkA	0.11351	0	0	0	0	0	0	0	F4_2
JMHAAFGB_00927: tRNA-Ala(tgc)	48.0921	41.8617	36.729	18.5524	17.0022	2.2812	11.1495	42.1363	F4_2
JMHAAFGB_00931: tRNA-Arg(cct)	0	0	0	2.38135	0	0	0	0	F4_2
JMHAAFGB_00933: Protein LemA	0	0.0496927	0	0.0281146	0	0	0	0	F4_2
JMHAAFGB_00953: hypothetical protein	0	0	0	0.1012	0	0	0	0	F4_2
JMHAAFGB_00954: GTPase HflX	0.0228669	0	0.041386	0	0	0	0	0	F4_2
JMHAAFGB_00955: 2-dehydro-3-deoxy-D-gluconate 5-dehydrogenase	0	0.1393	0.0775709	0.156237	0	0	0	0	F4_2
JMHAAFGB_00958: tRNA-Gly(tcc)	13.2235	10.3741	1.75744	1.26951	0	4.34349	0	2.23201	F4_2
JMHAAFGB_00961: NADPH-Fe(3+) oxidoreductase subunit alpha	0	0	0	0.0264325	0	0	0	0	F4_2
JMHAAFGB_00987: Transcription termination/antitermination protein NusA	0.0679277	0	0	0	0	0	0	0	F4_2
JMHAAFGB_01002: hypothetical protein	0	0.0972074	0	0	0	0	0	0	F4_2
JMHAAFGB_01009: hypothetical protein	0	0	0	0	0	0	0	0.17585	F4_2
JMHAAFGB_01040: Protein QmcA	0	0	0.0426779	0	0	0	0	0	F4_2
JMHAAFGB_01061: hypothetical protein	0	0	0	0.24652	0	0	0	0	F4_2
JMHAAFGB_01065: tRNA-Ile(gat)	0	0	0	0	0	0	2.32431	0	F4_2
JMHAAFGB_01074: Transketolase	0.0170343	0	0	0.0081777	0	0	0	0	F4_2
JMHAAFGB_01078: Ferrous-iron efflux pump FieF	0.0194303	0	0	0	0	0	0	0	F4_2
JMHAAFGB_01080: Protein translocase subunit SecD	0.00627134	0	0	0	0	0	0	0	F4_2
JMHAAFGB_01087: DNA topoisomerase 1	0.0151807	0	0	0	0	0	0	0	F4_2
JMHAAFGB_01108: Small-conductance mechanosensitive channel	0.0247046	0	0	0	0	0	0	0	F4_2
JMHAAFGB_01131: Proline--tRNA ligase	0	0.0186451	0	0	0	0	0	0	F4_2
JMHAAFGB_01140: Threonine synthase	0.0423417	0	0	0	0	0	0	0	F4_2
JMHAAFGB_01141: Homoserine dehydrogenase	0	0.0169747	0	0	0	0	0	0	F4_2
JMHAAFGB_01143: Type II secretion system protein G	0.105044	0.092139	0	0	0	0	0	0	F4_2
JMHAAFGB_01160: transfer-messenger RNA, SsrA	8.88475	8.91096	4.6774	3.20819	0	0	0	0	F4_2
JMHAAFGB_01175: hypothetical protein	0	0	0	0.0766516	0	0	0	0	F4_2
JMHAAFGB_01186: Serine protease Do-like HtrB	0.00730311	0	0	0.0140995	0	0	0	0	F4_2
JMHAAFGB_01189: Glutamate 5-kinase	0	0.0151795	0	0	0	0	0	0	F4_2
JMHAAFGB_01191: Hopanoid C-2 methylase	0.00550741	0.0214293	0.0119544	0	0.0346473	0.0239098	0.0109038	0.00594457	F4_2
JMHAAFGB_01212: Adenine deaminase	0	0	0	0.0516963	0	0	0	0	F4_2
JMHAAFGB_01235: hypothetical protein	0.112665	0	0	0	0	0	0	0	F4_2
JMHAAFGB_01238: 2,3-dimethylmalate dehydratase small subunit	0.0907964	0	0	0	0	0	0	0	F4_2
JMHAAFGB_01242: hypothetical protein	0	0	0	0.0382243	0	0	0	0	F4_2
JMHAAFGB_01252: Periplasmic [NiFe] hydrogenase large subunit	0.00523576	0	0	0	0	0.0170493	0	0	F4_2
JMHAAFGB_01270: putative oxidoreductase/MSMEI_1564	0	0	0.0385064	0	0	0	0	0	F4_2
JMHAAFGB_01278: Elongation factor Ts	0	0.0891457	0	0	0	0	0	0	F4_2
JMHAAFGB_01284: hypothetical protein	0.0118343	0	0	0	0	0	0	0	F4_2
JMHAAFGB_01289: NADH-quinone oxidoreductase subunit I	0	0	0.069343	0	0	0	0	0	F4_2
JMHAAFGB_01290: hypothetical protein	0	0.0181977	0	0	0	0	0	0	F4_2
JMHAAFGB_01316: Peptide methionine sulfoxide reductase MsrA/MsrB	0	0.296591	0	0	0	0	0	0	F4_2
JMHAAFGB_01318: hypothetical protein	0.04678	0	0	0	0	0	0	0	F4_2
JMHAAFGB_01333: hypothetical protein	0	0	0	0.105416	0	0	0	0	F4_2
JMHAAFGB_01338: DNA polymerase III subunit tau	0.0145816	0	0	0	0	0	0	0	F4_2
JMHAAFGB_01339: hypothetical protein	0	0.0394807	0	0	0	0	0	0	F4_2
JMHAAFGB_01357: DNA-directed RNA polymerase subunit beta'	0.0389055	0.0503802	0	0	0	0	0	0	F4_2
MCF7634549.1: mobA family protein	0	0.00977499	0	0	0	0	0	0	F4_co
MCF7634560.1: Ni/Fe hydrogenase large subunit	0.00523576	0	0	0	0	0.0170493	0	0	F4_co
MCF7634568.1: oxaloacetate decarboxylase, alpha subunit	0.00926015	0	0	0	0	0	0	0	F4_co
MCF7634571.1: pyridine nucleotide-disulfide oxidoreductase protein	0	0.0176053	0	0	0	0	0	0	F4_co
MCF7634579.1: rhomboid family protein	0	0.0733899	0	0	0	0	0	0	F4_co
MCF7634594.1: putative [Fe] hydrogenase, large subunit HymC	0	0.0369988	0	0	0	0	0	0	F4_co
MCF7634595.1: putative [Fe] hydrogenase, HymD subunit	0	0	0.0495716	0	0	0	0	0	F4_co
MCF7634601.1: ImmA/IrrE family metallo-endopeptidase	0.0743428	0	0.0107706	0	0	0	0	0	F4_co
MCF7634602.1: transcriptional regulator, XRE family	0.147582	0	0.144081	0	0	0	0	0	F4_co
MCF7634604.1: hypothetical protein	0	0	0	0	0	0	0.0543564	0	F4_co
MCF7634614.1: hypothetical protein	0.70768	2.76561	0	0	0	0	0.343025	0.377539	F4_co
MCF7634615.1: cell division protein FtsH	0.70768	0	0	0	0	0	1.3721	0	F4_co
MCF7634617.1: hypothetical protein	0	0	0	0.08172	0	0	0	0	F4_co
MCF7634639.1: DNA polymerase	0	0	0	0.01966	0	0	0	0	F4_co
MCF7634648.1: DNA methylase N-4/N-6 domain-containing protein	0	0.0123488	0	0	0	0	0	0	F4_co
MCF7634670.1: formate dehydrogenase, membrane subunit	0	0	0.0257386	0	0	0	0	0	F4_co
MCF7634689.1: putative D-glycero-D-manno-heptose 7-phosphate kinase	0	0	0	0	0	0	0	0.0297883	F4_co
MCF7634699.1: hypothetical protein	0	0	0	0.0231462	0	0	0	0	F4_co
MCF7634704.1: serine protease inhibitor family protein	0	0.0389255	0	0	0	0	0	0	F4_co
MCF7634735.1: hypothetical protein	0	0	0	0.0545195	0	0	0	0	F4_co
MCF7634751.1: cation efflux family protein	0.0194303	0	0	0	0	0	0	0	F4_co
MCF7634753.1: protein-export membrane protein SecD	0.00627134	0	0	0	0	0	0	0	F4_co
MCF7634781.1: prolyl-tRNA synthetase	0	0.0186451	0	0	0	0	0	0	F4_co
MCF7634807.1: hypothetical protein	0.0717541	0	0	0	0	0	0	0.0387231	F4_co
MCF7634815.1: deoxyxylulose-5-phosphate synthase	0.0383272	0	0	0	0	0	0	0	F4_co
MCF7634847.1: hypothetical protein	0	0.0680428	0	0	0	0	0	0	F4_co
MCF7634861.1: hypothetical protein	0	0.0966535	0	0	0	0	0	0	F4_co
MCF7634865.1: hypothetical protein	0	0.842591	0	0	0	0	0	0	F4_co
MCF7634866.1: LtrC-like protein	0	0.0442633	0.0246523	0	0	0	0	0	F4_co
MCF7634868.1: hypothetical protein	0	0	0	1.99649	0	0	0	0	F4_co
MCF7634869.1: hypothetical protein	0	0	0	0.809598	0	0	0	0	F4_co
MCF7634870.1: hypothetical protein	0	0	0	0.163214	0	0	0	0	F4_co
MCF7634876.1: hypothetical protein	0.0315293	0	0	0	0	0	0	0	F4_co
MCF7634878.1: hypothetical protein	0	1.8204	0.0676782	0.139592	0	0	0	0	F4_co
MCF7634880.1: hypothetical protein	0	0	0	0.1012	0	0	0	0	F4_co
MCF7634881.1: GTPase HflX	0.0228669	0	0.041386	0	0	0	0	0	F4_co
MCF7634882.1: short-chain dehydrogenase/reductase SDR	0	0.1393	0.0775709	0.156237	0	0	0	0	F4_co
MCF7634885.1: 4Fe-4S ferredoxin	0	0	0	0.0264325	0	0	0	0	F4_co
MCF7634894.1: DNA topoisomerase I	0.0151807	0	0	0	0	0	0	0	F4_co
MCF7634903.1: aspartyl-tRNA synthetase	0	0	0	0.0163381	0	0	0	0	F4_co
MCF7634907.1: iron-sulfur cluster binding protein	0	0.0163586	0	0	0	0	0	0	F4_co
MCF7634916.1: thioredoxin	0	0.127998	0	0	0	0	0	0	F4_co
MCF7634926.1: Vitamin B12 ABC transporter, B12-binding component BtuF	0	0.0341953	0.04447	0	0	0	0	0	F4_co
MCF7634930.1: transketolase	0.0170343	0	0	0.0081777	0	0	0	0	F4_co
MCF7634934.1: universal stress protein family protein	0	0	0	0.172121	0	0	0	0	F4_co
MCF7634937.1: cell division protein FtsA	0	0.0372544	0	0	0	0	0	0	F4_co
MCF7634938.1: cell division protein FtsZ	0	0	0.0279403	0	0	0	0	0	F4_co
MCF7634948.1: sensory box sensor histidine kinase	0	0.00797266	0	0	0	0	0	0	F4_co
MCF7634949.1: response regulator	0.0178011	0	0.0386743	0	0	0	0	0	F4_co
MCF7634950.1: ribonucleotide reductase	0	0.0410791	0	0	0	0	0	0	F4_co
MCF7634957.1: hydrogenase maturation protease	0	0	0	0.0257264	0	0	0	0	F4_co
MCF7634958.1: hydrogenase, group 3, VhuA subunit	0	0.0113299	0	0	0	0	0	0	F4_co
MCF7634968.1: DNA-directed RNA polymerase, beta subunit	0	0.0156423	0	0	0	0	0	0	F4_co
MCF7634984.1: hypothetical protein	0	0.0394807	0	0	0	0	0	0	F4_co
MCF7634985.1: DNA polymerase III subunit gamma/tau	0.0145816	0	0	0	0	0	0	0	F4_co
MCF7634992.1: lysyl-tRNA synthetase	0.0250661	0	0	0	0	0	0	0	F4_co
MCF7634996.1: ABC transporter substrate-binding protein	0.0155737	0	0	0	0	0	0	0	F4_co
MCF7634997.1: hypothetical protein	0	0.0166169	0	0	0	0	0	0	F4_co
MCF7635001.1: hypothetical protein	0	0	0	0.158622	0	0	0	0	F4_co
MCF7635029.1: mechanosensitive ion channel family protein	0.0247046	0	0	0	0	0	0	0	F4_co
MCF7635034.1: lemA family protein	0	0.0496927	0	0.0281146	0	0	0	0	F4_co
MCF7635053.1: recA protein	0	0.0457589	0	0	0	0	0	0	F4_co
MCF7635076.1: DNA gyrase, A subunit	0.0195498	0	0	0	0	0	0	0	F4_co
MCF7635085.1: LexA repressor	0	0	0	0	0	0	0	0.0170607	F4_co
MCF7635089.1: spo0b-associated GTP-binding protein	0	0	0	0.0096935	0	0	0	0	F4_co
MCF7635091.1: DNA gyrase, subunit B	0.0209638	0	0	0	0	0	0	0	F4_co
MCF7635106.1: transcriptional regulator, Fur family	0	0	0	0.0295284	0	0	0	0	F4_co
MCF7635112.1: putative potassium uptake protein, TrkA	0.11351	0	0	0	0	0	0	0	F4_co
MCF7635118.1: phosphate transport regulator	0	0	0	0	0	0	0	0.0176304	F4_co
MCF7635161.1: SIS domain protein	0	0.0429571	0	0	0	0	0	0	F4_co
MCF7635164.1: S-adenosylmethionine synthetase	0	0	0.0357213	0	0	0	0	0	F4_co
MCF7635165.1: Adenosylhomocysteinase	0.0340696	0.0442199	0	0	0	0	0	0	F4_co
MCF7635166.1: hypothetical protein	0.010608	0	0	0	0	0	0	0	F4_co
MCF7635170.1: translation initiation factor, putative, aIF-2BI family	0	0	0	0.00861606	0	0	0	0	F4_co
MCF7635175.1: acetyltransferase, GNAT family	0	0.0504853	0	0	0	0	0	0	F4_co
MCF7635178.1: pmbA/tldD family protein	0.0261605	0	0	0	0	0	0	0	F4_co
MCF7635179.1: TldD/PmbA family protein	0.0827501	0	0	0	0	0	0	0	F4_co
MCF7635180.1: phosphomannomutase	0	0	0.0238586	0	0	0	0	0	F4_co
MCF7635188.1: hypothetical protein	0	0	0	0.0382243	0	0	0	0	F4_co
MCF7635195.1: fatty acid/phospholipid synthesis protein PlsX	0	0.0551985	0	0	0	0	0	0	F4_co
MCF7635204.1: putative deoxyguanosinetriphosphate triphosphohydrolase	0.00855739	0	0	0	0	0	0	0	F4_co
MCF7635205.1: phosphoenolpyruvate synthase	0	0	0	0.0251433	0	0	0	0	F4_co
MCF7635206.1: hypothetical protein	0.0188646	0	0	0	0	0	0	0	F4_co
MCF7635207.1: hypothetical protein	0	2.01023	0	0	0	0	0	0	F4_co
MCF7635208.1: ATP synthase F0, A subunit	0	0	0.0223605	0	0	0	0	0	F4_co
MCF7635215.1: transcriptional regulator, XRE family	0	0	0	0.089107	0	0	0	0	F4_co
MCF7635217.1: hypothetical protein	0	0.0183569	0	0	0	0	0	0	F4_co
MCF7635218.1: aspartyl/glutamyl-tRNA(Asn/Gln) amidotransferase subunit B	0	0	0	0.0080781	0	0	0	0	F4_co
MCF7635266.1: transcriptional regulator, MarR family	0	0.0972074	0	0	0	0	0	0	F4_co
MCF7635378.1: hypothetical protein	0.112665	0	0	0	0	0	0	0	F4_co
MCF7635381.1: hypothetical protein	0.0907964	0	0	0	0	0	0	0	F4_co
MCF7635384.1: putative [Fe] hydrogenase, HymA subunit	0.0772346	0	0	0.154358	0	0	0	0	F4_co
MCF7635392.1: metallo-beta-lactamase family protein	0	0	0.00359496	0	0	0	0	0	F4_co
MCF7635396.1: preprotein translocase, SecA subunit	0	0	0.0079128	0	0	0	0	0	F4_co
MCF7635411.1: nucleoside diphosphate kinase	0	0	0.271106	0	0	0	0	0	F4_co
MCF7635444.1: IMP dehydrogenase family protein	0	0	0.0385064	0	0	0	0	0	F4_co
MCF7635451.1: putative translation elongation factor Ts	0	0.0891457	0	0	0	0	0	0	F4_co
MCF7635455.1: R3H domain protein	0.0108677	0	0	0	0	0	0	0	F4_co
MCF7635471.1: ABC transporter substrate-binding protein	0.0152285	0	0	0	0	0	0	0	F4_co
MCF7635472.1: ABC transporter, ATP-binding protein	0	0	0	0.0289579	0	0	0	0	F4_co
MCF7635484.1: ABC transporter, ATP-binding protein	0	0.0675402	0	0	0	0	0	0	F4_co
MCF7635495.1: 2-isopropylmalate synthase	0	0	0	0.0124015	0	0	0	0	F4_co
MCF7635498.1: 3-isopropylmalate dehydratase large subunit	0.034165	0	0	0	0	0	0	0	F4_co
MCF7635502.1: acetolactate synthase, small subunit	0	0	0	0.0458419	0	0	0	0	F4_co
MCF7635503.1: acetolactate synthase, large subunit	0	0	0	0	0	0	0	0.0155237	F4_co
MCF7635518.1: SPFH domain protein	0	0	0.0426779	0	0	0	0	0	F4_co
MCF7635555.1: PAC2 family protein	0.0118343	0	0	0	0	0	0	0	F4_co
MCF7635560.1: iron-sulfur cluster-binding protein	0	0	0.069343	0	0	0	0	0	F4_co
MCF7635561.1: hypothetical protein	0	0.0181977	0	0	0	0	0	0	F4_co
MCF7635583.1: putative branched-chain amino acid ABC transporter,periplasmic amino acid-binding protein	0.0331446	0.0344119	0	0	0	0	0	0	F4_co
MCF7635595.1: Hsp20/alpha crystallin family protein	0.107039	0.0467372	0.233995	0	0	0	0	0	F4_co
MCF7635597.1: superoxide dismutase	0	0	0	0.0681	0	0	0	0	F4_co
MCF7635624.1: myo-inositol-1-phosphate synthase family protein	0	0	0	0.00380128	0	0	0	0	F4_co
MCF7635627.1: DNA polymerase III, alpha subunit	0	0.00854052	0	0	0	0	0	0	F4_co
MCF7635632.1: putative ribosomal subunit interface protein	0	0	0.0742994	0	0	0	0	0	F4_co
MCF7635636.1: hypothetical protein	0	0	0	0.0106708	0	0	0	0	F4_co
MCF7635646.1: hypothetical protein	0.0969316	0	0	0	0	0	0	0	F4_co
MCF7635647.1: TetR family transcriptional regulator	0	0.0653219	0	0	0	0	0	0	F4_co
MCF7635655.1: co-chaperonin GroEL	0	0	0.0444066	0.0196745	0	0	0	0	F4_co
MCF7635663.1: methyltransferase, UbiE/COQ5 family	0	0.0144175	0	0	0	0	0	0	F4_co
MCF7635664.1: hypothetical protein	0	0	0	0	0	0	0	0.266082	F4_co
MCF7635668.1: amidophosphoribosyltransferase	0	0.00768192	0	0	0	0	0	0	F4_co
MCF7635670.1: ATP-dependent Clp protease, ATP-binding subunit ClpC	0	0	0.00938662	0	0	0	0	0	F4_co
MCF7635672.1: DnaJ family protein	0	0.0469498	0	0	0	0	0	0	F4_co
MCF7635674.1: putative transaldolase	0	0	0	0.038252	0	0	0	0	F4_co
MCF7635676.1: BNR/Asp-box repeat domain protein	0.0202547	0.0442592	0.0292864	0.0399891	0	0	0	0.00546717	F4_co
MCF7635681.1: heat-inducible transcription repressor HrcA	0	0.0444698	0	0	0	0	0	0	F4_co
MCF7635689.1: hypothetical protein	0	0	0	0.0908	0	0	0	0	F4_co
MCF7635700.1: diguanylate cyclase with GAF sensor	0	0.00809532	0	0	0	0	0	0	F4_co
MCF7635710.1: hypothetical protein	0	0	0.0530376	0	0	0	0	0	F4_co
MCF7635716.1: putative mannosyl-3-phosphoglycerate synthase	0.0115471	0	0	0	0	0	0	0	F4_co
MCF7635718.1: general secretion protein G	0.105044	0.092139	0	0	0	0	0	0	F4_co
MCF7635730.1: RNA polymerase sigma-70 factor, ECF subfamily	0	0	0.0668695	0	0	0	0	0	F4_co
MCF7635743.1: glutamyl-tRNA(Gln) amidotransferase, A subunit	0	0	0.0124318	0.016539	0	0	0	0	F4_co
MCF7635752.1: ribosomal protein L21	0	0.19657	0	0	0	0	0	0	F4_co
MCF7635758.1: hypothetical protein	0	0.138875	0	0	0	0	0	0	F4_co
MCF7635767.1: hypothetical protein	0	0	1.18864	0	0	0	0	0	F4_co
MCF7635771.1: UspA domain protein	0	0.0744971	0	0	0	0	0	0	F4_co
MCF7635774.1: hypothetical protein	0	0	0	0.0766516	0	0	0	0	F4_co
MCF7635785.1: serine protease, DegP/HtrA family	0.00730311	0	0	0.0140995	0	0	0	0	F4_co
MCF7635788.1: glutamate 5-kinase	0	0.0151795	0	0	0	0	0	0	F4_co
MCF7635790.1: radical SAM domain protein	0.00550741	0.0214293	0.0119544	0	0.0346473	0.0239098	0.0109038	0.00594457	F4_co
MCF7635823.1: TfoX domain protein	0.04678	0	0	0	0	0	0	0	F4_co
MCF7635825.1: peptide-methionine (R)-S-oxide reductase	0	0.296591	0	0	0	0	0	0	F4_co
MCF7635838.1: DNA polymerase III, beta subunit	0.00767021	0	0	0	0	0	0	0	F4_co
MCF7635849.1: tyrosine recombinase XerD	0.010076	0	0	0	0	0	0	0	F4_co
MCF7635858.1: homoserine dehydrogenase	0	0.0169747	0	0	0	0	0	0	F4_co
MCF7635859.1: threonine synthase	0.0423417	0	0	0	0	0	0	0	F4_co
MCF7635872.1: putative lipoprotein	0.0251303	0	0	0.0306073	0	0	0	0	F4_co
MCF7635877.1: hypothetical protein	0	0.211821	0	0	0	0	0	0	F4_co
MCF7635878.1: hypothetical protein	0	0	0.350458	0	0	0	0	0	F4_co
MCF7635881.1: ABC transporter, ATP-binding/permease protein	0	0	0.0129572	0	0	0	0	0	F4_co
MCF7635886.1: Fec-type ABC transporter, periplasmic iron-binding protein	0.00794476	0	0	0	0	0	0	0	F4_co
MCF7635906.1: acetyl-CoA synthetase	0	0.0152153	0	0	0	0	0	0	F4_co
MCF7635910.1: glycosyl transferase/polysaccharide deacetylase family protein	0	0.0339897	0	0	0	0	0	0	F4_co
MCF7635956.1: pyridoxal-phosphate dependent tryptophan synthase-like protein	0	0	0	0.00894794	0	0	0	0	F4_co

## Sheet: Table S7
Table S7. Functional role assignment for MAGs based on the expression of genes involved in corrinoid synthesis, actate and H2 production, CO metablism and RP production
Note: Among the 160 MAGs for analysis, 145 of them expressed genes related to the following processes. 112 of them were assigned a role based on the combination of expressed genes.
Functional role assignment for MAGs													Expression of genes involved in corrinoid synthesis, actate and H2 production, CO metablism and RP production in all metatranscriptomic samples
MAGs	Corrinoid transporter/competitor	Cob(II)yrinate diamide producer	DMB producer	corrinoid assembler	CO metabolizer	acetate H2 producer	RP producer	number of roles			# of MAGs		Genes in each sample	5_bin_111_R1-contigs	5_bin_119_R1-contigs	5_bin_147_R1-contigs	5_bin_186_R1-contigs	5_bin_208_R1-contigs	5_bin_222_R1-contigs	5_bin_223_R1-contigs	5_bin_40_R1-contigs	5_bin_74_R1-contigs	5_bin.116	5_bin.122	5_bin.148	5_bin.152	5_bin.16	5_bin.166	5_bin.189	5_bin.191	5_bin.195	5_bin.225	5_bin.36	5_bin.44	5_bin.60	5_bin.70	5_bin.81	5_bin.90	6_bin_143_R2-contigs	6_bin_158_R1-contigs	6_bin_196_R1-contigs	6_bin_209_R1-contigs	6_bin_231_R1-contigs	6_bin_37_R1-contigs	6_bin_38_R1-contigs	6_bin.111	6_bin.129	6_bin.131	6_bin.133
5_bin_111_R1-contigs	Y	N	N	N	N	N	N	1		at least 1 role	112		SRR18292893_btuB	0.0173296	0	0.533386	0	0.622416	0	0.769675	0	0	0	0	0	0	0.689953	0	0	0	0	0	2.79254	0	0	0	0	0	0	0	0	0	0.0454715	0.0236918	0	0	0.0127092	0	0
5_bin_119_R1-contigs	N	N	N	N	N	N	N	0		2 roles	34		SRR18292894_btuB	0.0607585	0	0.311459	0	0.475981	0	0.695083	0	0	0	0	0	0	0.570444	0	0	0	0	0	3.68356	0	0	0	0	0	0	0	0	0	0	0.0921064	0	0	0	0	0
5_bin_147_R1-contigs	Y	N	N	N	N	Y	N	2		3 roles	14		SRR18292895_btuB	0.153904	0	0.0314671	0	0.200366	0	0.612198	0	0	0	0	0	0.0241702	0.276272	0	0	0	0	0	1.2139	0.533099	0	0	0	0	0	0	0	0	0	0	0	0	0	0	0
5_bin_186_R1-contigs	N	N	N	N	N	Y	N	1		4 roles	7		SRR18292896_btuB	0.0714304	0	0.0653682	0	0.310778	0.0056838	0.234343	0	0	0	0	0	0.0511821	0.417213	0	0	0	0	0	1.49049	0.567588	0	0	0	0	0	0	0	0	0	0	0	0	0	0	0
5_bin_208_R1-contigs	Y	N	N	N	N	Y	N	2		5 roles	1		SRR18292897_btuB	0	0	0.0883409	0	0.235343	0.0298139	0	0	0	0	0	0	0	0	0	0	0	0	0	0.286408	0	0	0	0	0	0	0	0	0	0	0	0	0.626368	0	0	0
5_bin_222_R1-contigs	Y	N	N	N	N	Y	N	2					SRR18292898_btuB	0.0376477	0	0.0665476	0	0.109154	0.0257263	0	0	0	0	0	0	0	0	0	0	0	0	0	0.411278	0	0	0	0	0	0	0	0	0	0	0	0	0.163204	0	0	0
5_bin_223_R1-contigs	Y	N	N	N	N	Y	N	2					SRR18292899_btuB	0	0	0	0	0.307356	0	0	0	0	0	0	0	0	0	0	0	0	0	0	0.212602	0	0	0	0	0	0	0	0	0	0.0450508	0	0	3.67039	0	0	0
5_bin_40_R1-contigs	N	N	N	N	N	N	N	0			# of MAGs		SRR18292900_btuB	0	0	0.0448348	0	0.211853	0	0	0	0	0	0	0	0	0	0	0	0	0	0	0.0816938	0	0	0	0	0	0	0	0	0	0	0	0	2.75602	0	0	0
5_bin_74_R1-contigs	N	N	N	N	Y	N	N	1		Corrinoid transporter/competitor	34		SRR18292893_btuD	0.686088	0.0196079	1.31127	4.27114	0.684317	0.113141	0.211596	0	0	0.287791	0.21809	0.234016	0.374931	3.75609	0	0	0.985447	4.95975	0	2.63431	0	0	0.132161	12.2817	0	0	0.402538	0	0.124035	2.1949	2.02743	0.696093	0	0	2.60959	1.6991
5_bin.116	N	N	N	N	N	N	N	0		Cob(II)yrinate diamide producer	16		SRR18292894_btuD	1.89485	0.0711202	1.27337	5.72351	0.989624	0.283759	0.222766	0	0	0.330287	0	0.169051	0.0763722	2.75854	0.0756224	0	1.78341	8.13799	0	1.68504	0	0	0	11.469	0.0809594	0	0.334329	0	0	0.57894	2.88239	0.739209	0	0	1.59658	2.53633
5_bin.122	N	N	N	N	N	N	N	0		DMB producer	5		SRR18292895_btuD	0.469022	0.0123841	0.816541	1.25178	0.731194	4.70579	0	0.0174453	0	0.0350844	0.42167	0.0105484	1.12786	1.34223	0.030549	0	3.54589	3.81807	0	1.29462	0.332418	0	0.0396896	3.41135	0.0199815	0	0.0259117	0	0	0.302099	1.15876	0.36392	0	0	1.97948	1.26803
5_bin.148	N	Y	N	N	Y	N	N	2		corrinoid producer	16		SRR18292896_btuD	0.555066	0.0909678	0.874827	1.62485	0.821852	4.14212	0.0708469	0	0	0.0198276	0.435437	0	1.10525	1.48944	0	0	4.21143	4.36414	0	0.827691	0.910222	0	0	3.6893	0	0	0.25549	0	0.0199408	0	1.07456	0.137138	0	0	1.75344	1.49882
5_bin.152	Y	N	N	N	N	Y	N	2		CO metabolizer	36		SRR18292897_btuD	0.458927	0	0.153326	0.0738678	0.270388	2.08537	0	0	0	0.0347228	0	0	0.347381	0	0	0	0.025645	7.27818	0	0.111293	0	0	0	0.955453	0	0	0	0	0	0.828761	0	0	0	0	6.64134	0.214575
5_bin.16	Y	N	N	N	N	Y	N	2		acetate H2 producer	90		SRR18292898_btuD	0.0921392	0	0.0767703	0	0.416834	1.05965	0	0	0	0.216553	0.0120096	0	0	0	0	0	0	7.89925	0	0.452004	0	0	0	0.803424	0	0	0	0	0	0.141831	0	0.102064	0	0	6.17499	0.233304
5_bin.166	N	N	N	N	N	Y	N	1		RP producer	2		SRR18292899_btuD	0.243309	0	0.0602086	0.0889013	0.434491	1.33416	0	0	0	0.149793	0.30246	0.0242743	0	0	0	0	0	7.27369	0	0.029139	0	0	0.104746	0.594422	0.184445	0	0	0	0	0.129593	0	0.031003	0.265443	0	6.1549	0.080444
5_bin.189	N	N	N	N	N	Y	N	1					SRR18292900_btuD	0	0	0.256134	0.0290232	0.292147	1.84084	0	0	0	0.133112	0.071633	0.0314799	0.141692	0	0	0	0	7.42178	0	0.170078	0	0	0.183069	0.898857	0.0671647	0	0	0	0	0	0.139903	0.10161	0.161073	0	5.75875	0
5_bin.191	N	N	N	N	N	N	N	0					SRR18292893_btuC	0	0	0	0	0	0	0	0	0	0	0	0	0	0.660908	0	0	0	0	0	1.41103	0	0	0	0	0	0	0	0	0	0	0.193828	0	0	0	0	0
5_bin.195	N	N	N	N	Y	N	N	1					SRR18292894_btuC	0	0	0	0	0	0	0	0	0	0	0	0	0	0.521113	0	0	0	0	0	1.29011	0	0	0	0	0	0	0	0	0	0	0.0944055	0	0	0	0	0
5_bin.225	N	N	N	N	N	Y	N	1					SRR18292895_btuC	0	0	0	0	0	0	0	0	0	0	0	0	0	0.017089	0	0	0	0	0	1.04073	0	0	0	0	0	0	0	0	0	0	0.0701689	0	0	0	0	0
5_bin.36	Y	N	N	N	N	Y	N	2					SRR18292896_btuC	0	0	0	0	0	0	0	0	0	0	0	0	0	0.0456154	0	0	0	0	0	0.948238	0	0	0	0	0	0	0	0	0	0	0	0	0	0	0	0
5_bin.44	Y	N	N	N	N	Y	N	2					SRR18292897_btuC	0	0	0	0	0	0	0	0	0	0	0	0	0	0	0	0	0	0	0	0.0328663	0	0	0	0	0	0	0	0	0	0	0	0	0	0	0	0
5_bin.60	N	N	N	N	N	Y	N	1					SRR18292898_btuC	0	0	0	0	0	0	0	0	0	0	0	0	0	0	0	0	0	0	0	0.0849966	0	0	0	0	0	0	0	0	0	0	0	0	0	0	0	0
5_bin.70	N	N	N	N	N	N	N	0					SRR18292899_btuC	0	0	0	0	0	0	0	0	0	0	0.0246029	0	0	0	0	0	0	0	0	0	0	0	0	0	0	0	0	0	0	0	0	0	0	0	0	0
5_bin.81	N	N	N	N	N	Y	N	1					SRR18292900_btuC	0	0	0	0	0	0	0	0	0	0	0	0	0	0	0	0	0	0	0	0.310151	0	0	0	0	0	0	0	0	0	0	0	0	0	0	0	0
5_bin.90	N	N	N	N	Y	N	N	1					SRR18292893_cbiA	0	0	0	0	0	0	0	0	0	0	0	0.0554451	0	0	0	0	0	0	0	0	0	0	0	0	0	0	0	0	0	0.602049	9.63129	0	0	0	0	0
6_bin_143_R2-contigs	N	N	N	N	N	Y	N	1					SRR18292894_cbiA	0	0	0	0	0	0	0	0	0	0	0	0.071938	0	0	0.144831	0	0	0	0	0	0	0	0	0	0	0	0	0	0	0.24412	12.4261	0	0	0	0	0
6_bin_158_R1-contigs	N	N	N	N	N	N	N	0					SRR18292895_cbiA	0	0	0	0	0	0	0	0	0	0	0	0	0	0	0	0	0	0	0	0	0	0	0	0	0	0	0	0	0	0	4.13868	0	0	0	0	0
6_bin_196_R1-contigs	N	N	N	N	N	N	N	0					SRR18292896_cbiA	0	0	0	0	0	0	0	0	0	0	0	0	0	0	0	0	0	0	0	0	0	0	0	0	0	0	0	0	0	0.145026	3.37256	0	0	0	0	0
6_bin_209_R1-contigs	N	N	N	N	N	Y	N	1					SRR18292897_cbiA	0	0	0	0	0	0	0	0	0	0	0	0	0	0	0	0	0	0	0	0	0	0	0	0	0	0	0	0	0	0.355051	0.262479	0	0	0	0	0
6_bin_231_R1-contigs	Y	Y	N	N	N	Y	N	3					SRR18292898_cbiA	0	0	0	0	0	0	0	0	0	0	0	0	0	0	0	0	0	0	0	0	0	0	0	0	0	0	0	0	0	0	0.358475	0	0	0	0	0
6_bin_37_R1-contigs	Y	Y	N	N	N	Y	N	3					SRR18292899_cbiA	0	0	0	0	0	0	0	0	0	0	0	0	0	0	0	0	0	0	0	0	0	0	0	0	0	0	0	0	0	0	0.32694	0	0	0	0	0
6_bin_38_R1-contigs	N	N	N	N	N	N	N	0					SRR18292900_cbiA	0	0	0	0	0	0	0	0	0	0	0	0	0	0	0	0	0	0	0	0	0	0	0	0	0	0	0	0	0	0	0.356525	0	0	0.0196501	0	0
6_bin.111	Y	N	N	N	N	Y	N	2					SRR18292893_DMB synthase	0	0	0	0	0	0	0	0	0	0	0	0	0	0	0	0	0	0	0	0	0	0	0	0	0	0	0	0	0	0	0	0	0	0	0.579473	0
6_bin.129	N	N	N	N	N	Y	N	1					SRR18292894_DMB synthase	0	0	0	0	0	0	0	0	0	0	0	0	0	0	0	0	0	0	0	0	0	0	0	0	0	0	0	0	0	0	0	0	0	0	0.464918	0
6_bin.131	N	N	Y	N	N	Y	N	2					SRR18292895_DMB synthase	0	0	0	0	0	0	0	0	0	0	0	0	0	0	0	0	0	0	0	0	0	0	0	0	0	0	0	0	0	0	0	0	0	0	0.582032	0
6_bin.133	N	N	N	N	Y	Y	Y	3					SRR18292896_DMB synthase	0	0	0	0	0	0	0	0	0	0	0	0	0	0	0	0	0	0	0	0	0	0	0	0	0	0	0	0	0	0	0	0	0	0	0.566939	0
6_bin.151	Y	N	Y	N	Y	Y	N	4					SRR18292897_DMB synthase	0	0	0	0	0	0	0	0	0	0	0	0	0	0	0	0	0	0	0	0	0	0	0	0	0	0	0	0	0	0	0	0	0	0	0.504241	0
6_bin.156	N	N	N	N	N	Y	N	1					SRR18292898_DMB synthase	0	0	0	0	0	0	0	0	0	0	0	0	0	0	0	0	0	0	0	0	0	0	0	0	0	0	0	0	0	0	0	0	0	0	0.192965	0
6_bin.161	N	N	N	N	N	Y	N	1					SRR18292899_DMB synthase	0	0	0	0	0	0	0	0	0	0	0	0	0	0	0	0	0	0	0	0	0	0	0	0	0	0	0	0	0	0	0	0	0	0	0.175704	0
6_bin.168	Y	N	N	N	N	Y	N	2					SRR18292900_DMB synthase	0	0	0	0	0	0	0	0	0	0	0	0	0	0	0	0	0	0	0	0	0	0	0	0	0	0	0	0	0	0	0	0	0	0	0.144215	0
6_bin.173	N	N	N	Y	N	N	N	1					SRR18292893_cobA	0	0	0	0	0	0	0	0	0	0	0	0	0	0	0	0	0	0	0	0	0	0	0	1.72731	0	0	0	0	0	0	0	0	0	0	0	0.593386
6_bin.175	N	N	N	N	Y	N	Y	2					SRR18292894_cobA	0	0	0	0	0	0	0	0	0	0	0	0	0	0	0	0	0.839324	0	0	0	0	0	0	0.690506	0	0	0	0	0	0	0	0	0	0	0	0.155166
6_bin.182	Y	N	Y	N	Y	Y	N	4					SRR18292895_cobA	0	0	0	0	0	0	0	0	0	0	0	0	0	0	0	0	1.00061	0	0	0	0	0	0	2.69864	0	0	0	0	0	0	0	0	0	0	0	0.345022
6_bin.186	N	N	N	N	N	N	N	0					SRR18292896_cobA	0	0	0	0	0	0	0	0	0	0	0	0	0	0	0	0	0.720244	0	0	0	0	0	0	1.45653	0	0	0	0	0	0	0	0	0	0	0	0.175712
6_bin.205	N	N	N	N	N	N	N	0					SRR18292897_cobA	0	0	0	0	0	0	0	0	0	0	0	0	0	0	0	0	0	0	0	0	0	0	0	0.160787	0	0	0	0	0	0	0	0	0	0	0	0
6_bin.213	N	N	N	N	N	Y	N	1					SRR18292898_cobA	0	0	0	0	0	0	0	0	0	0	0	0	0	0	0	0	0	0	0	0	0	0	0	0	0	0	0	0	0	0	0	0	0	0	0	0
6_bin.223	N	N	N	Y	N	Y	N	2					SRR18292899_cobA	0	0	0	0	0	0	0	0	0	0	0	0	0	0	0	0	0	0	0	0	0	0	0	0.125794	0	0	0	0	0	0	0	0	0	0	0	0
6_bin.225	N	N	N	Y	N	N	N	1					SRR18292900_cobA	0	0	0	0	0	0	0	0	0	0	0	0	0	0	0	0	0	0	0	0	0	0	0	0	0	0	0	0	0	0	0	0	0	0	0	0
6_bin.226	Y	N	N	N	N	Y	N	2					SRR18292893_cobU/cobT	0	0	0	0	0	0	0	0	0	0	0	0	0	0	0	0	0	0	0	0	0	0	0	0	0	0	0	0	0	0	0	0	0	0.0225607	0	0
6_bin.24	N	N	N	N	Y	Y	N	2					SRR18292894_cobU/cobT	0	0	0	0	0	0	0	0	0	0	0	0	0	0	0	0	0	0	0	0	0	0	0	0	0	0	0	0	0	0	0	0	0	0	0	0
6_bin.29	N	N	N	N	N	Y	N	1					SRR18292895_cobU/cobT	0	0	0	0	0	0	0	0	0	0	0	0	0	0	0	0	0	0	0	0	0	0	0	0	0	0	0	0	0	0	0	0	0	0	0	0
6_bin.36	Y	N	N	N	N	N	N	1					SRR18292896_cobU/cobT	0	0	0	0	0	0	0	0	0	0	0	0	0	0	0	0	0	0	0	0	0	0	0	0	0	0	0	0	0	0	0	0	0	0	0	0
6_bin.44	N	N	N	N	N	N	N	0					SRR18292897_cobU/cobT	0	0	0	0	0	0	0	0	0	0	0	0	0	0	0	0	0	0	0	0	0	0	0	0	0	0	0	0	0	0	0	0	0	0	0	0
6_bin.66	N	N	N	N	N	N	N	0					SRR18292898_cobU/cobT	0	0	0	0	0	0	0	0	0	0	0	0	0	0	0	0	0	0	0	0	0	0	0	0	0	0	0	0	0	0	0	0	0	0	0	0
6_bin.7	N	N	N	Y	Y	Y	N	3					SRR18292899_cobU/cobT	0	0	0	0	0	0	0	0	0	0	0	0	0	0	0	0	0	0	0	0	0	0	0	0	0	0	0	0	0	0	0	0	0	0	0	0
6_bin.73	Y	N	N	N	Y	Y	N	3					SRR18292900_cobU/cobT	0	0	0	0	0	0	0	0	0	0	0	0	0	0	0	0	0	0	0	0	0	0	0	0	0	0	0	0	0	0	0	0	0	0	0	0
6_bin.84	Y	N	N	N	N	N	N	1					SRR18292893_cobS/cobV	0	0	0	0	0	0	0	0	0	0.0408489	0	0	0	0	0	0	0	0	0	0	0	0	0	0	0	0	0	0	0	0	0	0	0	0	0	0
6_bin.85	N	N	N	N	Y	N	N	1					SRR18292894_cobS/cobV	0	0	0	0	0	0	0	0	0	0	0	0	0	0	0	0	0	0	0	0	0	0	0	0	0	0	0	0	0	0	0	0	0	0	0	0
6_bin.92	Y	N	N	N	N	Y	N	2					SRR18292895_cobS/cobV	0	0	0	0	0	0	0	0	0	0	0	0	0	0	0	0	0	0	0	0	0	0	0	0	0	0	0	0	0	0	0	0	0	0	0	0
7_bin_104_R1-contigs	Y	N	N	N	N	Y	N	2					SRR18292896_cobS/cobV	0	0	0	0	0	0	0	0	0	0	0	0	0	0	0.0876703	0	0	0	0	0	0	0	0	0	0	0	0	0	0	0	0	0	0	0	0	0
7_bin_105_R1-contigs	Y	N	N	N	N	N	N	1					SRR18292897_cobS/cobV	0	0	0	0	0	0	0	0	0	0	0	0	0	0	0	0	0	0	0	0	0	0	0	0	0	0	0	0	0	0	0	0	0	0	0	0
7_bin_113_R1-contigs	N	N	N	N	Y	Y	N	2					SRR18292898_cobS/cobV	0	0	0	0	0	0	0	0	0	0	0	0	0	0	0	0	0	0	0	0	0	0	0	0	0	0	0	0	0	0	0	0	0	0	0	0
7_bin_159_R1-contigs	N	N	N	N	N	N	N	0					SRR18292899_cobS/cobV	0	0	0	0	0	0	0	0	0	0	0	0	0	0	0	0	0	0	0	0	0	0	0	0	0	0	0	0	0	0	0	0	0	0	0	0
7_bin_41_R1-contigs	N	N	N	N	N	N	N	0					SRR18292900_cobS/cobV	0	0	0	0	0	0	0	0	0	0	0	0	0	0	0	0	0	0	0	0	0	0	0	0	0	0	0	0	0	0	0	0	0	0	0	0
7_bin_46_R1-contigs	N	N	N	N	N	N	N	0					SRR18292893_CO dehydrogenase	0	0	0	0	0	0	0	0	0.0216921	0	0	0.253624	0	0	0	0	0	2.15235	0	0	0	0	0	0	0.0831454	0	0	0	0	0	0	0	0	0	0	2.00509
7_bin_81_R1-contigs	N	N	N	N	N	N	N	0					SRR18292894_CO dehydrogenase	0	0	0	0	0	0	0	0	0.119144	0	0	0.117516	0	0	0	0	0	2.09111	0	0	0	0	0	0	0.0617043	0	0	0	0	0	0	0	0	0	0	2.32939
7_bin_81_R2-contigs	N	N	N	N	N	Y	N	1					SRR18292895_CO dehydrogenase	0	0	0	0	0	0	0	0	0	0	0	0	0	0	0	0	0	1.39817	0	0	0	0	0	0	0.0430456	0	0	0	0	0	0	0	0	0	0	1.04172
7_bin.119	Y	Y	Y	Y	N	Y	N	5					SRR18292896_CO dehydrogenase	0	0	0	0	0	0	0	0	0	0	0	0	0	0	0	0	0	0.478636	0	0	0	0	0	0	0	0	0	0	0	0	0	0	0	0	0	1.37339
7_bin.123	N	Y	N	Y	Y	Y	N	4					SRR18292897_CO dehydrogenase	0	0	0	0	0	0	0	0	0.0288551	0	0	0	0	0	0	0	0	5.21274	0	0	0	0	0	0	0	0	0	0	0	0	0	0	0	0	0	0.0776309
7_bin.14	N	N	N	N	N	Y	N	1					SRR18292898_CO dehydrogenase	0	0	0	0	0	0	0	0	0	0	0	0	0	0	0	0	0	4.47988	0	0	0	0	0	0	0	0	0	0	0	0	0	0	0	0	0	0.240495
7_bin.166	N	N	N	N	N	N	N	0					SRR18292899_CO dehydrogenase	0	0	0	0	0	0	0	0	0	0	0	0	0	0	0	0	0	2.74217	0.656228	0	0	0	0	0	0	0	0	0	0	0	0	0	0	0	0	0.0914489
7_bin.26	N	N	N	N	N	Y	N	1					SRR18292900_CO dehydrogenase	0	0	0	0	0	0	0	0	0	0	0	0.039106	0	0	0	0	0	3.18386	0	0	0	0	0	0	0	0	0	0	0	0	0	0	0	0	0	0.236778
7_bin.33	Y	N	Y	N	N	Y	N	3					SRR18292893_Acetate CoA-transferase subunit alpha	0	0	0.140563	1.07876	0	0	0	0	0	0	0	0	0	0	0	0	0	0	0	0	0	0	0	0.434528	0	0	0	0	0	0	0	0	0	0	0	0
7_bin.42	N	N	N	N	Y	Y	N	2					SRR18292894_Acetate CoA-transferase subunit alpha	0	0	0.0611122	0	0	0	0	0	0	0	0	0	0	0	0	0	0	0	0	0	0	0	0	0.437187	0	0	0	0	0	0	0	0	0	0	0	0
7_bin.45	Y	N	N	N	Y	Y	N	3					SRR18292895_Acetate CoA-transferase subunit alpha	0	0	0.101989	0.302086	0	0	0	0	0	0	0	0	0	0	0	0	0	0	0	0	0	0	0	0.101338	0	0	0	0	0	0	0	0	0	0	0	0
7_bin.68	N	N	N	N	N	N	N	0					SRR18292896_Acetate CoA-transferase subunit alpha	0	0	0	0.147249	0	0	0	0	0	0	0	0	0	0	0	0	0	0	0	0	0	0	0	0.136808	0	0	0	0	0	0	0	0	0	0	0	0
7_bin.72	Y	Y	N	N	Y	Y	N	4					SRR18292897_Acetate CoA-transferase subunit alpha	0	0	0	0	0	0	0	0	0	0	0	0	0	0	0	0	0	0	0	0	0	0	0	0	0	0	0	0	0	0	0	0	0	0	0	0
7_bin.74	N	Y	N	N	Y	N	N	2					SRR18292898_Acetate CoA-transferase subunit alpha	0	0	0	0	0	0	0	0	0	0	0	0	0	0	0	0	0	0	0	0	0	0	0	0.0755635	0	0	0	0	0	0	0	0	0	0	0	0
7_bin.78	N	Y	N	Y	Y	N	N	3					SRR18292899_Acetate CoA-transferase subunit alpha	0	0	0	0.0911565	0	0	0	0	0	0	0	0	0	0	0	0	0	0	0	0	0	0	0	0.366926	0	0	0	0	0	0	0	0	0	0	0	0
7_bin.82	N	N	N	N	N	N	N	0					SRR18292900_Acetate CoA-transferase subunit alpha	0	0	0.0505282	0	0	0	0	0	0	0	0	0	0	0	0	0	0	0	0	0	0	0	0	0.100415	0	0	0	0	0	0	0	0	0	0	0	0
7_bin.93	N	N	N	N	Y	Y	N	2					SRR18292893_Butyryl-CoA:acetate CoA-transferase	0	0	0	0	0	0	0	0	0	0	0	0	0	0	0	0	0	0	0	0	0	0	0	0	0	0	0	0	0.253706	0	3.06136	0	0	0	0.1931	0
7_bin.95	N	Y	N	N	Y	N	N	2					SRR18292894_Butyryl-CoA:acetate CoA-transferase	0	0	0	0	0	0	0	0	0	0	0	0	0	0	0	0	0	0	0	0	0	0	0	0	0	0	0	0.0757749	0	0	2.69112	0	0	0	0.150347	0
8_bin_101_R2-contigs	N	N	N	N	N	Y	N	1					SRR18292895_Butyryl-CoA:acetate CoA-transferase	0	0	0	0	0	0	0	0	0	0	0	0	0	0	0	0	0	0	0	0	0	0	0	0	0	0	0	0	0.0847448	0	1.42446	0	0	0	0.391298	0
8_bin_101_R3-contigs	N	N	N	N	N	N	N	0					SRR18292896_Butyryl-CoA:acetate CoA-transferase	0	0	0	0	0	0	0	0	0	0	0	0	0	0	0	0	0	0	0	0	0	0	0	0	0	0	0	0	0	0	1.05127	0	0	0	0.11167	0
8_bin_111_R1-contigs	N	N	N	N	N	N	N	0					SRR18292897_Butyryl-CoA:acetate CoA-transferase	0	0	0	0	0	0	0	0	0	0	0	0	0	0	0	0	0	0	0	0	0	0	0	0	0	0	0	0	0	0	0	0	0	0	0.218643	0
8_bin_118_R1-contigs	N	N	N	N	N	Y	N	1					SRR18292898_Butyryl-CoA:acetate CoA-transferase	0	0	0	0	0	0	0	0	0	0	0	0	0	0	0	0	0	0	0	0	0	0	0	0	0	0	0	0	0	0	0	0	0	0	0.314281	0
8_bin_159_R1-contigs	Y	N	N	N	N	Y	N	2					SRR18292899_Butyryl-CoA:acetate CoA-transferase	0	0	0	0	0	0	0	0	0	0	0	0	0	0	0	0	0	0	0	0	0	0	0	0	0	0	0	0	0	0	0.154478	0	0	0	0.363028	0
8_bin_78_R1-contigs	Y	N	N	Y	N	Y	N	3					SRR18292900_Butyryl-CoA:acetate CoA-transferase	0	0	0	0	0	0	0	0	0	0	0	0	0	0	0	0	0	0	0	0	0	0	0	0	0	0	0	0	0	0	0	0	0	0	0.145887	0
8_bin_86_R1-contigs	Y	N	N	N	N	Y	N	2					SRR18292893_lactate dehydrogenase	0	0	0	0	0.182896	0	0	0	0.142329	0	0	0	0	0.367131	0.540538	0	0	0	0	0	0	0	0	0	0	0	0	0	0	0.478884	0	0	0	0.182896	0	0.680535
8_bin.10	Y	N	N	N	N	Y	N	2					SRR18292894_lactate dehydrogenase	0	0	0	0	0.438864	0	0	0	0	0	0	0	0	0.340723	0.188898	0	0	0	0	0	0	0	0	0	0	0	0	0	0	0.311127	0	0	0	0.109716	0	0.405423
8_bin.107	N	N	N	N	N	N	N	0					SRR18292895_lactate dehydrogenase	0.232641	0	0	0	0.234368	0.533988	0	0	0	0	0	0	0	0.379804	0.120383	0	0	0	0	0	0	0	0	0	0	0	0	0	0	0.077067	0	0	0	0	0	0.636678
8_bin.109	N	N	N	N	N	N	N	0					SRR18292896_lactate dehydrogenase	0	0	0	0	0.0363486	0.247285	0	0	0	0	0	0	0	0.0380674	0.0501386	0.0248365	0	0	0	0	0	0	0	0	0.0824283	0	0	0	0	0.0386292	0	0	0	0	0	0.329713
8_bin.120	Y	Y	N	N	Y	Y	N	4					SRR18292897_lactate dehydrogenase	0	0	0	0	0.0707782	0.24964	0	0	0	0	0	0	0	0	0	0	0	0	0	0	0	0	0	0	0	0	0	0	0	0	0	0	0	0.0353891	0	0.142651
8_bin.129	N	N	N	N	N	N	N	0					SRR18292898_lactate dehydrogenase	0	0	0	0	0	0.122953	0	0	0	0	0	0	0	0	0	0	0	0	0	0	0	0	0	0	0	0	0	0	0	0	0	0	0	0.137262	0	0.122953
8_bin.133	N	N	N	N	N	N	N	0					SRR18292899_lactate dehydrogenase	0	0	0	0	0.0834054	0.344012	0	0	0	0	0	0	0	0	0	0	0	0	0	0	0	0	0	0	0	0	0	0	0	0	0	0	0	0.0695045	0	0
8_bin.140	N	N	N	N	Y	N	N	1					SRR18292900_lactate dehydrogenase	0	0	0	0	0.0455399	0.291551	0	0	0	0	0	0	0	0	0	0	0	0	0	0	0	0	0	0	0	0	0	0	0	0	0	0	0	0.0303599	0	0.183569
8_bin.148	N	N	N	N	N	N	N	0					SRR18292893_pyruvate ferredoxin oxidoreductase	0	0	1.01044	0	0	0	1.88715	0	0	0	0	0	0	0	0	0.0231347	0	0	0.0985907	6.03637	0	0	0	0	0	0	0	0	0	0	0	0	0.0197546	0	0	0
8_bin.157	N	N	N	N	N	N	N	0					SRR18292894_pyruvate ferredoxin oxidoreductase	0	0	0.925907	0	0	0	2.78621	0	0	0	0	0	0	0	0	0	0	0	0.159395	8.18026	0.016734	0	0	0	0	0.0251677	0	0	0	0	0	0	0.0426257	0.0192105	0	0
8_bin.163	Y	N	N	N	N	N	N	1					SRR18292895_pyruvate ferredoxin oxidoreductase	0	0	0.175493	0	0	0	1.52303	0	0	0	0	0	0	0	0	0.0210792	0	0	0.0210792	3.18259	1.00445	0	0	0	0	0.0140528	0	0	0	0	0	0	0.0476012	0.0167206	0	0
8_bin.164	N	N	N	N	N	Y	N	1					SRR18292896_pyruvate ferredoxin oxidoreductase	0	0	0.210278	0	0	0	2.10512	0	0	0	0	0	0	0	0	0.0247956	0	0	0.0247956	3.09139	0.899544	0.0216962	0	0	0	0	0	0	0	0	0	0	0.0377976	0	0	0
8_bin.166	Y	N	N	N	N	Y	N	2					SRR18292897_pyruvate ferredoxin oxidoreductase	0	0	0.627626	0	0	0	0	0	0	0	0	0	0	0	0	0	0	0	0	0.743241	0	0.00815597	0	0	0	0	0	0	0	0	0	0	0.0414396	0	0	0
8_bin.167	N	N	N	Y	N	Y	N	2					SRR18292898_pyruvate ferredoxin oxidoreductase	0	0	0.327915	0	0	0	0	0	0	0	0	0	0	0	0	0	0	0	0	0.784144	0	0.021121	0	0	0	0	0	0	0	0	0	0	0.071542	0.026925	0	0
8_bin.172	N	N	N	N	Y	Y	N	2					SRR18292899_pyruvate ferredoxin oxidoreductase	0	0	0.117101	0	0	0	0	0	0	0	0	0	0	0	0	0	0	0	0	0.351304	0	0.022488	0	0	0	0	0	0	0	0	0	0	1.39721	0	0	0
8_bin.29	Y	Y	N	N	Y	Y	N	4					SRR18292900_pyruvate ferredoxin oxidoreductase	0	0	0.127518	0	0	0	0	0	0	0	0	0	0	0	0	0	0	0	0	0.410892	0	0.0104949	0	0	0	0.0139932	0	0	0	0	0	0	1.11624	0.0570837	0	0
8_bin.39	N	Y	N	N	Y	N	N	2					SRR18292893_formate C-acetyltransferase	0	0	0	0	0	0	0	0	0	0	0	0	0	0	0	0	0	0	0	0	0	0	0	0	0	0	0	0	0	0	0	0	0	0	0	0
8_bin.43	N	N	N	N	N	Y	N	1					SRR18292894_formate C-acetyltransferase	0	0	0	0	0	0	0	0	0	0	0	0	0	0	0	0	0	0	0	0	0	0	0	0	0	0	0	0	0	0	0	0	0	0.0139083	0	0
8_bin.75	N	N	N	N	N	Y	N	1					SRR18292895_formate C-acetyltransferase	0	0	0	0	0	0	0	0	0	0	0	0	0.0155031	0	0	0	0	0	0	0	0	0	0	0	0	0	0	0	0	0	0	0	0	0	0	0
8_bin.79	N	N	N	Y	N	Y	N	2					SRR18292896_formate C-acetyltransferase	0	0	0	0	0	0	0	0	0	0	0	0	0	0	0	0	0	0	0	0	0	0	0	0	0	0	0	0	0	0	0	0	0	0	0	0
8_bin.8	N	N	N	N	Y	N	N	1					SRR18292897_formate C-acetyltransferase	0	0	0	0	0	0	0	0	0	0	0	0	0	0	0	0	0	0	0	0	0	0	0	0	0	0	0	0	0	0	0	0	0	0	0	0
8_bin.81	N	N	N	N	Y	N	N	1					SRR18292898_formate C-acetyltransferase	0	0	0	0	0	0	0	0	0	0	0	0	0	0	0	0	0	0	0	0	0	0	0	0	0	0	0	0	0	0	0	0	0	0	0	0
8_bin.82	N	N	N	N	N	N	N	0					SRR18292899_formate C-acetyltransferase	0	0	0	0	0	0	0	0	0	0	0	0	0	0	0	0	0	0	0	0	0	0	0	0	0	0	0	0	0	0	0	0	0	0	0	0
8_bin.87	N	N	N	N	Y	N	N	1					SRR18292900_formate C-acetyltransferase	0	0	0	0	0	0	0	0	0	0	0	0	0	0	0	0	0	0	0	0	0	0	0	0	0	0	0	0	0	0	0	0	0	0	0	0
bin.132	N	N	N	N	N	N	N	0					SRR18292893_pyruvate formate lyase	0	0	0	0	0	0	0	0	0	0	0	0	0.193455	0	0	0	0	0	0	0	0	0	0	0	0	0	0	0	0	0	0	0	0	0	0	0
bin.215	N	N	N	N	N	N	N	0					SRR18292894_pyruvate formate lyase	0	0	0	0	0	0	0	0	0	0	0	0	0.151157	0	0	0	0	0	0	0	0	0	0	0	0	0	0	0	0	0	0	0	0	0	0	0
GCA_021371795.1_ASM2137179v1	N	N	N	N	N	Y	N	1					SRR18292895_pyruvate formate lyase	0	0	0	0	0	0	0	0	0	0	0	0	0	0	0	0	0	0	0	0	0	0	0	0	0	0	0	0	0	0	0	0	0	0	0	0
GCA_021371805.1_ASM2137180v1	N	N	N	N	N	Y	N	1					SRR18292896_pyruvate formate lyase	0	0	0	0	0	0	0	0	0	0	0	0	0	0	0	0	0	0	0	0	0	0	0	0	0	0	0	0	0	0	0	0	0	0	0	0
GCA_021371875.1_ASM2137187v1	N	N	N	N	N	Y	N	1					SRR18292897_pyruvate formate lyase	0	0	0	0	0	0	0	0	0	0	0	0	0	0	0	0	0	0	0	0	0	0	0	0	0	0	0	0	0	0	0	0	0	0	0	0
GCA_021371895.1_ASM2137189v1	N	N	N	N	N	Y	N	1					SRR18292898_pyruvate formate lyase	0	0	0	0	0	0	0	0	0	0	0	0	0	0	0	0	0	0	0	0	0	0	0	0	0	0	0	0	0	0	0	0	0	0	0	0
GCA_021371915.1_ASM2137191v1	N	N	N	N	N	N	N	0					SRR18292899_pyruvate formate lyase	0	0	0	0	0	0	0	0	0	0	0	0	0	0	0	0	0	0	0	0	0	0	0	0	0	0	0	0	0	0	0	0	0	0	0	0
GCA_021371955.1_ASM2137195v1	N	N	N	N	N	Y	N	1					SRR18292900_pyruvate formate lyase	0	0	0	0	0	0	0	0	0	0	0	0	0	0	0	0	0	0	0	0	0	0	0	0	0	0	0	0	0	0	0	0	0	0	0	0
GCA_021371995.1_ASM2137199v1	N	N	N	Y	Y	Y	N	3					SRR18292893_Periplasmic [NiFe] hydrogenase	0	0	0	0	0	0	0	0	0	0	0	0	0	0	0	0	0	0	0	0	0	0	0	0	0	0	0	0	0	0	0	0	0	0	0	0
GCA_021372055.1_ASM2137205v1	N	Y	N	N	Y	Y	N	3					SRR18292894_Periplasmic [NiFe] hydrogenase	0	0	0	0	0	0	0	0	0	0	0	0	0	0	0	0	0	0	0	0	0	0	0	0	0	0	0	0	0	0	0	0	0	0	0	0
GCA_021372165.1_ASM2137216v1	N	N	N	N	N	Y	N	1					SRR18292895_Periplasmic [NiFe] hydrogenase	0	0	0	0	0	0	0	0	0	0	0	0	0	0	0	0	0	0	0	0	0	0	0	0	0	0	0	0	0	0	0	0	0	0	0	0
GCA_021372235.1_ASM2137223v1	N	N	N	N	N	Y	N	1					SRR18292896_Periplasmic [NiFe] hydrogenase	0	0	0	0	0	0	0	0	0	0	0	0	0.101775	0	0	0	0	0	0	0	0	0	0	0	0	0	0	0	0	0	0	0	0	0	0	0
GCA_021372245.1_ASM2137224v1	N	N	N	N	Y	Y	N	2					SRR18292897_Periplasmic [NiFe] hydrogenase	0	0	0	0	0	0	0	0	0	0	0	0	0	0	0	0	0	0	0	0	0	0	0	0	0	0	0	0	0	0	0	0	0	0	0	0
GCA_021372315.1_ASM2137231v1	N	N	N	Y	Y	Y	N	3					SRR18292898_Periplasmic [NiFe] hydrogenase	0	0	0	0	0	0	0	0	0	0	0	0	0	0	0	0	0	0	0	0	0	0	0	0	0	0	0	0	0	0	0	0	0	0	0	0
GCA_021372335.1_ASM2137233v1	N	Y	N	Y	Y	Y	N	4					SRR18292899_Periplasmic [NiFe] hydrogenase	0	0	0	0	0	0	0	0	0	0	0	0	0	0	0	0	0	0	0	0	0	0	0	0	0	0	0	0	0	0	0	0	0	0	0	0
GCA_021372415.1_ASM2137241v1	N	Y	N	Y	N	Y	N	3					SRR18292900_Periplasmic [NiFe] hydrogenase	0	0	0	0	0	0	0	0	0	0	0	0	0	0	0	0	0	0	0	0	0	0	0	0	0	0	0	0	0	0	0	0	0	0	0	0
GCA_021372425.1_ASM2137242v1	N	N	N	N	N	Y	N	1					SRR18292893_Periplasmic [Fe] hydrogenase	0	0	0	0	0	0	0	0	0	0	0	0	0	0	0	0	0	0	0	0	0	0	0	0	0	0	0	0	0	0	0	0	0	0.142694	0	0
GCA_021372435.1_ASM2137243v1	N	N	N	N	N	Y	N	1					SRR18292894_Periplasmic [Fe] hydrogenase	0	0	0	0	0	0	0	0	0	0	0	0	0	0	0	0	0	0	0	0	0	0	0	0	0	0	0	0	0	0	0	0	0	0	0	0
GCA_021372475.1_ASM2137247v1	N	N	N	N	Y	Y	N	2					SRR18292895_Periplasmic [Fe] hydrogenase	0	0	0	0	0	0	0	0	0	0	0	0	0	0	0	0	0	0	0	0	0	0	0	0	0	0	0	0	0	0	0	0	0	0	0	0
GCA_021372515.1_ASM2137251v1	N	N	N	N	N	Y	N	1					SRR18292896_Periplasmic [Fe] hydrogenase	0	0	0	0	0	0	0	0	0	0	0	0	0	0	0	0	0	0	0	0	0	0	0	0	0	0	0	0	0	0	0	0	0	0	0	0
GCA_021372535.1_ASM2137253v1	N	N	N	N	N	Y	N	1					SRR18292897_Periplasmic [Fe] hydrogenase	0	0	0	0	0	0	0	0	0	0	0	0	0	0	0	0	0	0	0	0	0	0	0	0	0	0	0	0	0	0	0	0	0	0	0	0
GCA_021372555.1_ASM2137255v1	N	N	N	N	N	Y	N	1					SRR18292898_Periplasmic [Fe] hydrogenase	0	0	0	0	0	0	0	0	0	0	0	0	0	0	0	0	0	0	0	0	0	0	0	0	0	0	0	0	0	0	0	0	0	0	0	0
GCA_021372575.1_ASM2137257v1	N	N	N	N	N	Y	N	1					SRR18292899_Periplasmic [Fe] hydrogenase	0	0	0	0	0	0	0	0	0	0	0	0	0	0	0	0	0	0	0	0	0	0	0	0	0	0	0	0	0	0	0	0	0	0	0	0
GCA_021372585.1_ASM2137258v1	N	N	N	N	N	Y	N	1					SRR18292900_Periplasmic [Fe] hydrogenase	0	0	0	0	0	0	0	0	0	0	0	0	0	0	0	0	0	0	0	0	0	0	0	0	0	0	0	0	0	0	0	0	0	0	0	0
GCA_021372615.1_ASM2137261v1	N	N	N	N	N	Y	N	1					SRR18292893_[FeFe] hydrogenase	0	0	0	0	0	0	0	0	0	0	0	0	0	0	0	0	0	0	0	0	0	0	0	0	0	0	0	0	0	0	0	0	0	0	0	0
GCA_021372645.1_ASM2137264v1	N	N	N	N	N	Y	N	1					SRR18292894_[FeFe] hydrogenase	0	0	0	0	0	0	0	0	0	0	0	0	0	0	0	0	0	0	0	0	0	0	0	0	0	0	0	0	0	0	0	0	0	0	0	0
GCA_021372695.1_ASM2137269v1	N	Y	N	Y	N	Y	N	3					SRR18292895_[FeFe] hydrogenase	0	0	0	0	0	0	0	0	0	0	0	0	0	0	0	0	0	0	0	0	0	0	0	0	0	0	0	0	0	0	0	0	0	0	0	0
GCA_021372725.1_ASM2137272v1	N	N	N	N	N	Y	N	1					SRR18292896_[FeFe] hydrogenase	0	0	0	0	0	0	0	0	0	0	0	0	0	0	0	0	0	0	0	0	0	0	0	0	0	0	0	0	0	0	0	0	0	0	0	0
GCA_021372785.1_ASM2137278v1	N	N	N	N	N	Y	N	1					SRR18292897_[FeFe] hydrogenase	0	0	0	0	0	0	0	0	0	0	0	0	0	0	0	0	0	0	0	0	0	0	0	0	0	0	0	0	0	0	0	0	0	0	0	0
GCA_021372895.1_ASM2137289v1	N	N	N	Y	N	Y	N	2					SRR18292898_[FeFe] hydrogenase	0	0	0	0	0	0	0	0	0	0	0	0	0	0	0	0	0	0	0	0	0	0	0	0	0	0	0	0	0	0	0	0	0	0	0	0
GCA_021372945.1_ASM2137294v1	N	N	N	N	N	Y	N	1					SRR18292899_[FeFe] hydrogenase	0	0	0	0	0	0	0	0	0	0	0	0	0	0	0	0	0	0	0	0	0	0	0	0	0	0	0	0	0	0	0	0	0	0	0	0
GCA_021373015.1_ASM2137301v1	N	N	N	N	Y	N	N	1					SRR18292900_[FeFe] hydrogenase	0	0	0	0	0	0	0	0	0	0	0	0	0	0	0	0	0	0	0	0	0	0	0	0	0	0	0	0	0	0	0	0	0	0	0	0
GCA_021732865.1_ASM2173286v1	N	N	N	N	N	N	N	0					SRR18292893_putative [Fe] hydrogenase, Hym	0	0	0	0	0	0	0	0	0	0	0	0	0	0	0	0	0	0	0	0	0	0	0	0	0	0	0	0	0	0	0	0	0	0	0	0
													SRR18292894_putative [Fe] hydrogenase, Hym	0	0	0	0	0	0	0	0	0	0	0	0	0	0	0	0	0	0	0	0	0	0	0	0	0	0	0	0	0	0	0	0	0	0	0	0
													SRR18292895_putative [Fe] hydrogenase, Hym	0	0	0	0	0	0	0	0	0	0	0	0	0	0	0	0	0	0	0	0	0	0	0	0	0	0	0	0	0	0	0	0	0	0	0	0
													SRR18292896_putative [Fe] hydrogenase, Hym	0	0	0	0	0	0	0	0	0	0	0	0	0	0	0	0	0	0	0	0	0	0	0	0	0	0	0	0	0	0	0	0	0	0	0	0
													SRR18292897_putative [Fe] hydrogenase, Hym	0	0	0	0	0	0	0	0	0	0	0	0	0	0	0	0	0	0	0	0	0	0	0	0	0	0	0	0	0	0	0	0	0	0	0	0
													SRR18292898_putative [Fe] hydrogenase, Hym	0	0	0	0	0	0	0	0	0	0	0	0	0	0	0	0	0	0	0	0	0	0	0	0	0	0	0	0	0	0	0	0	0	0	0	0
													SRR18292899_putative [Fe] hydrogenase, Hym	0	0	0	0	0	0	0	0	0	0	0	0	0	0	0	0	0	0	0	0	0	0	0	0	0	0	0	0	0	0	0	0	0	0	0	0
													SRR18292900_putative [Fe] hydrogenase, Hym	0	0	0	0	0	0	0	0	0	0	0	0	0	0	0	0	0	0	0	0	0	0	0	0	0	0	0	0	0	0	0	0	0	0	0	0
													SRR18292893_[FeFe] hydrogenase maturase subunit Hyd	0.161766	0	0.0710405	0	0	0.0232296	0	0	0	0.17362	0	0	0	0.574355	0	0	0	0	0	2.25516	0.172452	0	0	0.312447	0	0	0	0	0	0.0741574	0	0.168485	0	0.0741574	0	0
													SRR18292894_[FeFe] hydrogenase maturase subunit Hyd	0	0	0.246026	0	0	0	0	0	0	0.112762	0	0	0	0.519016	0	0	0	0	0	3.80835	0.0320001	0	0	0.186059	0	0	0	0	0	0	0	0	0	0.22476	0	0
													SRR18292895_[FeFe] hydrogenase maturase subunit Hyd	0.0991107	0	0	0	0	0.0168174	0	0	0	0	0	0	0	0.126572	0	0	0	0	0	1.48778	1.39136	0	0	0	0	0	0	0	0	0	0	0	0	0	0	0
													SRR18292896_[FeFe] hydrogenase maturase subunit Hyd	0	0	0.0686474	0	0	0.0224411	0	0	0	0	0.0478021	0	0	0.108671	0	0	0	0	0	1.15106	0.571667	0	0	0.0314939	0	0	0	0	0	0.0119505	0	0.127951	0	0	0	0
													SRR18292897_[FeFe] hydrogenase maturase subunit Hyd	0	0	0.178724	0	0	0	0	0	0	0	0	0	0	0	0	0	0	0	0	0.0315182	0	0	0	0	0	0	0	0	0	0.310931	0	0	0	0	0	0
													SRR18292898_[FeFe] hydrogenase maturase subunit Hyd	0.0134939	0	0	0	0	0.0610781	0	0.0257654	0	0	0	0	0	0	0	0	0	0	0	0.298893	0	0	0	0.0282317	0	0	0	0	0	0	0	0.0518686	0	0	0	0
													SRR18292899_[FeFe] hydrogenase maturase subunit Hyd	0	0	0	0	0	0.176107	0	0	0	0	0	0	0	0	0	0	0	0	0	0.0743116	0	0	0	0	0	0	0	0	0	0.122187	0	0.0237975	0	0.0733125	0	0
													SRR18292900_[FeFe] hydrogenase maturase subunit Hyd	0.0805661	0	0.025554	0	0	0.0768043	0	0.0256368	0	0	0	0	0	0	0	0	0	0	0	0.135195	0	0	0	0	0	0	0	0	0	0.133371	0	0.0256368	0	0	0	0
													SRR18292893_Resuscitation-promoting factor RpfB	0	0	0	0	0	0	0	0	0	0	0	0	0	0	0	0	0	0	0	0	0	0	0	0	0	0	0	0	0	0	0	0	0	0	0	2.83101
													SRR18292894_Resuscitation-promoting factor RpfB	0	0	0	0	0	0	0	0	0	0	0	0	0	0	0	0	0	0	0	0	0	0	0	0	0	0	0	0	0	0	0	0	0	0	0	3.44996
													SRR18292895_Resuscitation-promoting factor RpfB	0	0	0	0	0	0	0	0	0	0	0	0	0	0	0	0	0	0	0	0	0	0	0	0	0	0	0	0	0	0	0	0	0	0	0	1.44878
													SRR18292896_Resuscitation-promoting factor RpfB	0	0	0	0	0	0	0	0	0	0	0	0	0	0	0	0	0	0	0	0	0	0	0	0	0	0	0	0	0	0	0	0	0	0	0	1.19957
													SRR18292897_Resuscitation-promoting factor RpfB	0	0	0	0	0	0	0	0	0	0	0	0	0	0	0	0	0	0	0	0	0	0	0	0	0	0	0	0	0	0	0	0	0	0	0	0.343585
													SRR18292898_Resuscitation-promoting factor RpfB	0	0	0	0	0	0	0	0	0	0	0	0	0	0	0	0	0	0	0	0	0	0	0	0	0	0	0	0	0	0	0	0	0	0	0	0.0790259
													SRR18292899_Resuscitation-promoting factor RpfB	0	0	0	0	0	0	0	0	0	0	0	0	0	0	0	0	0	0	0	0	0	0	0	0	0	0	0	0	0	0	0	0	0	0	0	0
													SRR18292900_Resuscitation-promoting factor RpfB	0	0	0	0	0	0	0	0	0	0	0	0	0	0	0	0	0	0	0	0	0	0	0	0	0	0	0	0	0	0	0	0	0	0	0	0.169094
													SRR18292893_cbiF	0	0	0	0	0	0	0	0	0	0	0	0.0376954	0	0	0.0380875	0	0	0	0	0	0	0	0	0	0	0	0	0	0	0	0	0	0	0	0	0
													SRR18292894_cbiF	0	0	0	0	0	0	0	0	0	0	0	0	0	0	0	0	0	0	0	0	0	0	0	0	0	0	0	0	0	0	0	0	0	0	0	0
													SRR18292895_cbiF	0	0	0	0	0	0	0	0	0	0	0	0	0	0	0	0	0	0	0	0	0	0	0	0	0.143288	0	0	0	0	0	0	0	0	0	0	0
													SRR18292896_cbiF	0	0	0	0	0	0	0	0	0	0	0	0	0	0	0	0	0	0	0	0	0	0	0	0	0	0	0	0	0	0	0	0	0	0	0	0
													SRR18292897_cbiF	0	0	0	0	0	0	0	0	0	0	0	0	0	0	0	0	0	0	0	0	0	0	0	0	0	0	0	0	0	0	0	0	0	0	0	0
													SRR18292898_cbiF	0	0	0	0	0	0	0	0	0	0	0	0	0	0	0	0	0	0	0	0	0	0	0	0	0	0	0	0	0	0	0	0	0	0	0	0
													SRR18292899_cbiF	0	0	0	0	0	0	0	0	0	0	0	0	0	0	0	0	0	0	0	0	0	0	0	0	0	0	0	0	0	0	0	0	0	0	0	0
													SRR18292900_cbiF	0	0	0	0	0	0	0	0	0	0	0	0	0	0	0	0	0	0	0	0	0	0	0	0	0	0	0	0	0	0	0	0	0	0	0	0
													SRR18292893_cbiL	0	0	0	0	0	0	0	0	0	0	0	0	0	0	0	0	0	0	0	0	0	0	0	0	0	0	0	0	0	0	0	0	0	0	0	0
													SRR18292894_cbiL	0	0	0	0	0	0	0	0	0	0	0	0	0	0	0	0	0	0	0	0	0	0	0	0	0	0	0	0	0	0	0	0	0	0	0	0
													SRR18292895_cbiL	0	0	0	0	0	0	0	0	0	0	0	0	0	0	0	0	0	0	0	0	0	0	0	0	0	0	0	0	0	0	0	0	0	0	0	0
													SRR18292896_cbiL	0	0	0	0	0	0	0	0	0	0	0	0	0	0	0	0	0	0	0	0	0	0	0	0	0	0	0	0	0	0	0	0	0	0	0	0
													SRR18292897_cbiL	0	0	0	0	0	0	0	0	0	0	0	0	0	0	0	0	0	0	0	0	0	0	0	0	0	0	0	0	0	0	0	0	0	0	0	0
													SRR18292898_cbiL	0	0	0	0	0	0	0	0	0	0	0	0	0	0	0	0	0	0	0	0	0	0	0	0	0	0	0	0	0	0	0	0	0	0	0	0
													SRR18292899_cbiL	0	0	0	0	0	0	0	0	0	0	0	0	0	0	0	0	0	0	0	0	0	0	0	0	0	0	0	0	0	0	0	0	0	0	0	0
													SRR18292900_cbiL	0	0	0	0	0	0	0	0	0	0	0	0	0	0	0	0	0	0	0	0	0	0	0	0	0	0	0	0	0	0	0	0	0	0	0	0
													SRR18292893_cbiC	0	0	0	0	0	0	0	0	0	0	0	0	0	0	0	0	0	0	0	0	0	0	0	0	0.0468544	0	0	0	0	0	0	0	0	0	0	0
													SRR18292894_cbiC	0	0	0	0	0	0	0	0	0	0	0	0	0	0	0	0	0	0	0	0	0	0	0	0	0	0	0	0	0	0	0	0	0	0	0	0
													SRR18292895_cbiC	0	0	0	0	0	0	0	0	0	0	0	0	0	0	0	0	0	0	0	0	0	0	0	0	0	0	0	0	0	0	0	0	0	0	0	0
													SRR18292896_cbiC	0	0	0	0	0	0	0	0	0	0	0	0	0	0	0	0	0	0	0	0	0	0	0	0	0	0	0	0	0	0	0	0	0	0	0	0
													SRR18292897_cbiC	0	0	0	0	0	0	0	0	0	0	0	0	0	0	0	0	0	0	0	0	0	0	0	0	0	0	0	0	0	0	0	0	0	0	0	0
													SRR18292898_cbiC	0	0	0	0	0	0	0	0	0	0	0	0	0	0	0	0	0	0	0	0	0	0	0	0	0	0	0	0	0	0	0	0	0	0	0	0
													SRR18292899_cbiC	0	0	0	0	0	0	0	0	0	0	0	0	0	0	0	0	0	0	0	0	0	0	0	0	0	0	0	0	0	0	0	0	0	0	0	0
													SRR18292900_cbiC	0	0	0	0	0	0	0	0	0	0	0	0	0	0	0	0	0	0	0	0	0	0	0	0	0	0	0	0	0	0	0	0	0	0	0	0
													SRR18292893_cobC	0	0	0	0	0	0	0	0	0	0	0	0	0	0	0	0	0	0	0	0	0	0	0	0	0	0	0	0.0500417	0	0	0	0	0	0	0	1.32753
													SRR18292894_cobC	0	0	0	0	0	0	0	0	0	0	0	0	0	0	0	0	0	0	0	0	0	0	0	0	0	0	0	0	0	0	0	0	0	0	0	1.66248
													SRR18292895_cobC	0	0	0	0	0	0	0	0	0	0	0	0	0	0	0	0	0	0	0	0	0	0	0	0	0	0	0	0	0	0	0	0	0	0	0	0
													SRR18292896_cobC	0	0	0	0	0	0	0	0	0	0	0	0	0	0	0	0	0	0	0	0	0	0	0	0	0	0	0	0	0	0	0	0	0	0	0	0.92616
													SRR18292897_cobC	0	0	0	0	0	0	0	0	0	0.192649	0	0	0	0	0	0	0	0	0	0	0	0	0	0	0	0	0	0	0	0	0	0	0	0	0	0
													SRR18292898_cobC	0	0	0	0	0	0	0	0	0	0.0828965	0	0	0	0	0	0	0	0	0	0	0	0	0	0	0	0	0	0	0	0	0	0	0	0	0	0
													SRR18292899_cobC	0	0	0	0	0	0	0	0	0	0.110673	0	0	0	0	0	0	0	0	0	0	0	0	0	0	0	0	0	0	0	0	0	0	0	0	0	0
													SRR18292900_cobC	0	0	0	0	0	0	0	0	0	0	0	0	0	0	0	0	0	0	0	0	0	0	0	0	0	0	0	0	0	0	0	0	0	0	0	0.178997
[truncated: 109 more columns]

## Sheet: Table S8
Table S8. Correlation to Dehalococcoides MAGs and functional role assignment for all MAGs presented in the network, together with log10(TPM), lowest taxonomy assignment, and plylum.
Notes: MAGs marked in blue are correlated with dehalococcoides MAGs, dark blue reprents the MAG belongs to methanogen.
name	Log10(TPM)	Lowest tax	Phylum	Connection to DHC	Corriniod transporter/competitor	Cob(II)yrinate diamide producer	DMB producer	corriniod producer	CO metabolizer	acetate H2 producer	RP producers
6_bin_5	1.12694	s__Dehalococcoides mccartyi	p__Chloroflexota	F4-1	N	N	N	N	N	N	N
5_bin_153	1.2395	s__Dehalococcoides mccartyi	p__Chloroflexota	F4-2	N	N	N	N	N	N	N
GCA_021732865.1_ASM2173286v1	1.16826	g__Dehalococcoides*	p__Chloroflexota	F4-co-assembly	N	N	N	N	N	N	N
7_bin.119	4.29555	f__UBA4778 (o__Syntrophales)	p__Desulfobacterota	DHC_Co	Y	Y	Y	Y	N	Y	N
GCA_021372335.1_ASM2137233v1	3.76702	g__Methanomassiliicoccus*	p__Thermoplasmatota	DHC_Co	N	Y	N	Y	Y	Y	N
6_bin.133	4.1101	g__UBA6107 (f__Anaerolineaceae)	p__Chloroflexota	DHC_Sep	N	N	N	N	Y	Y	Y
6_bin_37_R1-contigs	3.95314	s__UBA8904 sp002382045 (f__Smithellaceae)	p__Desulfobacterota	DHC_Co	Y	Y	N	N	N	Y	N
7_bin.33	3.68173	g__JAFIHQ01 (o__Treponematales)	p__Spirochaetota	DHC_Co	Y	N	Y	N	N	Y	N
6_bin.7	3.62724	g__UBA4782 (f__Anaerolineaceae)	p__Chloroflexota	DHC_Co	N	N	N	Y	Y	Y	N
GCA_021372315.1_ASM2137231v1	3.01343	g__Methanomassiliicoccus*	p__Thermoplasmatota	DHC_All	N	N	N	Y	Y	Y	N
5_bin.148	3.13312	s__Methanobacterium_C aggregans	p__Methanobacteriota	DHC_Co	N	Y	N	N	Y	N	N
6_bin.223	3.95497	s__Syner-03 sp002839185 (f__Synergistaceae)	p__Synergistota	DHC_Co	N	N	N	Y	N	Y	N
5_bin.16	4.22676	g__UBA5829 (p__Armatimonadota)	p__Armatimonadota	DHC_Co	Y	N	N	N	N	Y	N
5_bin.152	3.26505	g__JABLXH01 (p__Armatimonadota)	p__Armatimonadota	DHC_Sep	Y	N	N	N	N	Y	N
GCA_021372895.1_ASM2137289v1	3.22386	g__Cloacibacilus*	p__Synergistota	DHC_Co	N	N	N	Y	N	Y	N
6_bin.226	3.62434	f__Bryobacteraceae	p__Acidobacteriota	DHC_Sep	Y	N	N	N	N	Y	N
5_bin_208_R1-contigs	3.62478	f__Bryobacteraceae	p__Acidobacteriota	DHC_Sep	Y	N	N	N	N	Y	N
8_bin.166	3.88334	f__SG8-4 (o__Sedimentisphaerales)	p__Planctomycetota	DHC_Co	Y	N	N	N	N	Y	N
5_bin.225	1.8616	g__UBA7703 (o__Christensenellales)	p__Firmicutes_A	DHC_Co	N	N	N	N	N	Y	N
5_bin_111_R1-contigs	3.46147	f__Bryobacteraceae	p__Acidobacteriota	DHC_All	Y	N	N	N	N	N	N
5_bin.81	4.52803	s__Fervidobacterium sp003526765	p__Thermotogota	DHC_Co	N	N	N	N	N	Y	N
8_bin.163	3.66006	s__UBA2268 sp002418685 (o__Kapabacteriales)	p__Bacteroidota	DHC_Co	Y	N	N	N	N	N	N
8_bin_101_R2-contigs	1.30834	g__Syntrophomonas	p__Firmicutes_B	DHC_Sep	N	N	N	N	N	Y	N
6_bin.85	4.0448	s__Rectinema sp002435985	p__Spirochaetota	DHC_Co	N	N	N	N	Y	N	N
6_bin.161	2.68713	s__UBA288 sp11384u (f__Methanosphaerulaceae)	p__Halobacteriota	DHC_Co	N	N	N	N	N	Y	N
6_bin.36	3.90383	s__UBA2268 sp002418685 (o__Kapabacteriales)	p__Bacteroidota	DHC_Co	Y	N	N	N	N	N	N
6_bin_209_R1-contigs	2.54004	f__Smithellaceae	p__Desulfobacterota	DHC_Co	N	N	N	N	N	Y	N
GCA_021372725.1_ASM2137272v1	2.71606	g__Pelolinea*	p__Chloroflexota	DHC_Co	N	N	N	N	N	Y	N
GCA_021372165.1_ASM2137216v1	3.66636	f__Flavobacteriaceae*	p__Bacteroidota	DHC_Co	N	N	N	N	N	Y	N
GCA_021371955.1_ASM2137195v1	1.22647	g__Bacteroides*	p__Bacteroidota	DHC_Sep	N	N	N	N	N	Y	N
GCA_021371895.1_ASM2137189v1	2.50967	o__Clostridiales*	p__Firmicutes_A	DHC_All	N	N	N	N	N	Y	N
GCA_021371795.1_ASM2137179v1	3.21042	g__Sedimentisphaera*	p__Planctomycetota	DHC_All	N	N	N	N	N	Y	N
GCA_021371805.1_ASM2137180v1	2.41372	g__Clostridium*	p__Actinobacteriota	DHC_Co	N	N	N	N	N	Y	N
5_bin.90	2.68781	f__Methanoregulaceae	p__Halobacteriota	DHC_Co	N	N	N	N	Y	N	N
8_bin_93_R1-contigs	2.49511	g__Methanobacterium_D	p__Methanobacteriota	DHC_Co	N	N	N	N	N	N	N
5_bin_215_R1-contigs	2.20379	g__Methanobacterium_D	p__Methanobacteriota	DHC_Sep	N	N	N	N	N	N	N
5_bin.191	4.2754	f__MVZB01 (c__Sumerlaeia)	p__Sumerlaeota	DHC_Sep	N	N	N	N	N	N	N
6_bin.44	2.29378	f__Thermoguttaceae	p__Planctomycetota	DHC_Sep	N	N	N	N	N	N	N
5_bin.66	1.51541	g__UBA5829 (p__Armatimonadota)	p__Armatimonadota	DHC_Sep	N	N	N	N	N	N	N
GCA_021372755.1_ASM2137275v1	1.99835	g__Bacteroides*	p__Bacteroidota	DHC_Sep	N	N	N	N	N	N	N
GCA_021372355.1_ASM2137235v1	1.06613	g__Rhodococcus*	p__Actinobacteriota	DHC_All	N	N	N	N	N	N	N
7_bin_41_R1-contigs	2.55266	g__UBA4851 (f__Syntrophomonadaceae)	p__Firmicutes_B	DHC_Sep	N	N	N	N	N	N	N
6_bin.151	3.71526	g__Cloacimonas	p__Cloacimonadota	No	Y	N	Y	N	Y	Y	N
7_bin.123	2.84233	g__Methanoregula	p__Halobacteriota	No	N	Y	N	Y	Y	Y	N
8_bin.29	1.5349	g__Fen-1166 (f__Smithellaceae)	p__Desulfobacterota	No	Y	Y	N	N	Y	Y	N
6_bin.182	3.65116	f__UBA1062 (c__Desulfomonilia)	p__Desulfobacterota	No	Y	N	Y	N	Y	Y	N
7_bin.72	3.73263	s__Methanoculleus sp002501655	p__Halobacteriota	No	Y	Y	N	N	Y	Y	N
8_bin.120	2.25554	f__UBA2185 (o__Syntrophales)	p__Desulfobacterota	No	Y	Y	N	N	Y	Y	N
6_bin.73	3.01956	g__MWEI01 (c__Desulfomonilia)	p__Desulfobacterota	No	Y	N	N	N	Y	Y	N
6_bin_231_R1-contigs	3.12975	f__Thermoguttaceae	p__Planctomycetota	No	Y	Y	N	N	N	Y	N
7_bin.45	2.78467	s__Cloacimonas sp002432865	p__Cloacimonadota	No	Y	N	N	N	Y	Y	N
7_bin.78	3.20202	g__Methanoregula	p__Halobacteriota	No	N	Y	N	Y	Y	N	N
GCA_021372695.1_ASM2137269v1	3.19339	g__Geobacter*	p__Desulfobacterota	No	N	Y	N	Y	N	Y	N
GCA_021372415.1_ASM2137241v1	3.23935	g__Desulfovibrio*	p__Desulfobacterota	No	N	Y	N	Y	N	Y	N
GCA_021371995.1_ASM2137199v1	3.08825	g__Methanoregula*	p__Halobacteriota	No	N	N	N	Y	Y	Y	N
GCA_021372055.1_ASM2137205v1	2.47259	g__Syntrophobacter*	p__Desulfobacterota	No	N	Y	N	N	Y	Y	N
8_bin_78_R1-contigs	3.2396	s__UBA8904 sp003506745 (f__Smithellaceae)	p__Desulfobacterota	No	Y	N	N	Y	N	Y	N
6_bin.131	3.70795	g__49-20 (f__Anaerolineaceae)	p__Chloroflexota	No	N	N	Y	N	N	Y	N
7_bin.95	2.56239	g__SbD1 (f__Syntrophobacteraceae)	p__Desulfobacterota	No	N	Y	N	N	Y	N	N
8_bin.172	2.50083	g__JAAZNS01 (o__Anaerolineales)	p__Chloroflexota	No	N	N	N	N	Y	Y	N
8_bin.167	3.35171	s__Syner-03 sp002839185 (f__Synergistaceae)	p__Synergistota	No	N	N	N	Y	N	Y	N
8_bin_159_R1-contigs	2.29648	g__Proteiniphilum	p__Bacteroidota	No	Y	N	N	N	N	Y	N
7_bin_104_R1-contigs	2.64142	g__JAENXA01 (f__Prolixibacteraceae)	p__Bacteroidota	No	Y	N	N	N	N	Y	N
7_bin_113_R1-contigs	2.41086	g__JAAZNS01 (o__Anaerolineales)	p__Chloroflexota	No	N	N	N	N	Y	Y	N
5_bin_147_R1-contigs	3.56367	s__Bact-08 sp018433265 (o__Bacteroidales)	p__Bacteroidota	No	Y	N	N	N	N	Y	N
6_bin.24	2.51857	g__UBA7707 (o__Christensenellales)	p__Firmicutes_A	No	N	N	N	N	Y	Y	N
8_bin_86_R1-contigs	2.29886	f__RBG-16-66-30 (o__Aminicenantales)	p__Acidobacteriota	No	Y	N	N	N	N	Y	N
6_bin.168	4.36867	s__UBA1064 sp002316235 (f__Tenuifilaceae)	p__Bacteroidota	No	Y	N	N	N	N	Y	N
6_bin.111	1.75925	g__RBG-16-66-30 (o__Aminicenantales)	p__Acidobacteriota	No	Y	N	N	N	N	Y	N
8_bin.10	2.09104	f__UBA1402 (o__Bacteroidales)	p__Bacteroidota	No	Y	N	N	N	N	Y	N
8_bin.79	3.85184	f__JABUFB01 (p__Armatimonadota)	p__Armatimonadota	No	N	N	N	Y	N	Y	N
7_bin.93	3.26426	s__Rectinema sp002441395	p__Spirochaetota	No	N	N	N	N	Y	Y	N
8_bin.39	2.60324	g__Methanofastidiosum	p__Methanobacteriota_B	No	N	Y	N	N	Y	N	N
5_bin.36	4.50972	g__Bact-08 (o__Bacteroidales)	p__Bacteroidota	No	Y	N	N	N	N	Y	N
7_bin.42	3.08516	g__UBA4782 (f__Anaerolineaceae)	p__Chloroflexota	No	N	N	N	N	Y	Y	N
7_bin.74	2.35477	f__Syntrophobacteraceae	p__Desulfobacterota	No	N	Y	N	N	Y	N	N
6_bin.175	4.24238	s__UBA6107 sp018056725 (f__Anaerolineaceae)	p__Chloroflexota	No	N	N	N	N	Y	N	Y
5_bin_223_R1-contigs	4.78008	g__Proteiniphilum	p__Bacteroidota	No	Y	N	N	N	N	Y	N
GCA_021372475.1_ASM2137247v1	2.66175	p__Chloroflexi*	p__Chloroflexota	No	N	N	N	N	Y	Y	N
GCA_021372245.1_ASM2137224v1	3.32465	g__Candidatus Solibacter*	p__Acidobacteriota	No	N	N	N	N	Y	Y	N
5_bin.44	5.11633	s__Proteiniphilum sp002383605	p__Bacteroidota	No	Y	N	N	N	N	Y	N
6_bin.92	3.19888	g__JABLXH01 (p__Armatimonadota)	p__Armatimonadota	No	Y	N	N	N	N	Y	N
5_bin_186_R1-contigs	4.17593	s__T78 sp002306055 (f__Anaerolineaceae)	p__Chloroflexota	No	N	N	N	N	N	Y	N
6_bin.213	2.93511	f__DTLH01 (p__Armatimonadota)	p__Armatimonadota	No	N	N	N	N	N	Y	N
6_bin.129	2.08459	o__JAAYSF01 (c__Negativicutes)	p__Firmicutes_C	No	N	N	N	N	N	Y	N
8_bin.81	1.19122	g__Fen-1166 (f__Smithellaceae)	p__Desulfobacterota	No	N	N	N	N	Y	N	N
6_bin.84	2.7439	f__SM23-33 (c__Phycisphaerae)	p__Planctomycetota	No	Y	N	N	N	N	N	N
6_bin_143_R2-contigs	1.1253	f__CAG-138 (o__Christensenellales)	p__Firmicutes_A	No	N	N	N	N	N	Y	N
5_bin.189	1.35447	g__UBA7703 (o__Christensenellales)	p__Firmicutes_A	No	N	N	N	N	N	Y	N
5_bin.195	4.59064	s__Rectinema sp003452735	p__Spirochaetota	No	N	N	N	N	Y	N	N
6_bin.173	2.1839	s__Smithella sp000747625	p__Desulfobacterota	No	N	N	N	Y	N	N	N
8_bin.87	2.45101	f__Methanobacteriaceae	p__Methanobacteriota	No	N	N	N	N	Y	N	N
7_bin_81_R2-contigs	2.57918	g__UBA8904 (f__Smithellaceae)	p__Desulfobacterota	No	N	N	N	N	N	Y	N
8_bin.8	2.9533	s__Rectinema sp002441395	p__Spirochaetota	No	N	N	N	N	Y	N	N
6_bin.29	4.42868	s__T78 sp002306055 (f__Anaerolineaceae)	p__Chloroflexota	No	N	N	N	N	N	Y	N
7_bin.14	2.73103	g__PLanc-01 (o__Sedimentisphaerales)	p__Planctomycetota	No	N	N	N	N	N	Y	N
8_bin.140	3.56959	s__Rectinema sp012516755	p__Spirochaetota	No	N	N	N	N	Y	N	N
8_bin_118_R1-contigs	1.11089	f__CAG-138 (o__Christensenellales)	p__Firmicutes_A	No	N	N	N	N	N	Y	N
8_bin.43	2.32581	g__UBA288 (f__Methanosphaerulaceae)	p__Halobacteriota	No	N	N	N	N	N	Y	N
5_bin_74_R1-contigs	2.56616	g__Delta-02 (f__Syntrophorhabdaceae)	p__Desulfobacterota_G	No	N	N	N	N	Y	N	N
5_bin.60	1.04478	f__CAG-138 (o__Christensenellales)	p__Firmicutes_A	No	N	N	N	N	N	Y	N
GCA_021373015.1_ASM2137301v1	1.95166	g__Nitrosospira*	p__Nitrospirota	No	N	N	N	N	Y	N	N
GCA_021372945.1_ASM2137294v1	3.44364	f__Planctomycetaceae*	p__Planctomycetota	No	N	N	N	N	N	Y	N
GCA_021372785.1_ASM2137278v1	3.52536	c__Negativicutes*	p__Firmicutes_H	No	N	N	N	N	N	Y	N
GCA_021372615.1_ASM2137261v1	1.82303	g__Streptomyces*	p__Armatimonadota	No	N	N	N	N	N	Y	N
GCA_021372645.1_ASM2137264v1	2.72993	g__Clostridium*	p__Firmicutes_A	No	N	N	N	N	N	Y	N
GCA_021372585.1_ASM2137258v1	0.357875	g__Bacillus*	p__Caldisericota	No	N	N	N	N	N	Y	N
GCA_021372575.1_ASM2137257v1	2.34134	o__Rhizobiales*	p__Sumerlaeota	No	N	N	N	N	N	Y	N
GCA_021372515.1_ASM2137251v1	3.41758	g__Pseudomonas*	p__Gemmatimonadota	No	N	N	N	N	N	Y	N
GCA_021372555.1_ASM2137255v1	1.433	f__Planctomycetaceae*	p__Planctomycetota	No	N	N	N	N	N	Y	N
GCA_021372435.1_ASM2137243v1	2.46858	g__Streptomyces*	p__Actinobacteriota	No	N	N	N	N	N	Y	N
GCA_021372425.1_ASM2137242v1	2.0563	g__Treponema*	p__Spirochaetota	No	N	N	N	N	N	Y	N
GCA_021372235.1_ASM2137223v1	2.4937	c__Spirochaetia*	p__Goldbacteria	No	N	N	N	N	N	Y	N
GCA_021371875.1_ASM2137187v1	4.35447	g__Bacteroides*	p__Bacteroidota	No	N	N	N	N	N	Y	N
6_bin.156	4.54188	s__Fervidobacterium sp003526765	p__Thermotogota	No	N	N	N	N	N	Y	N
5_bin.166	2.88377	s__Methanobacterium_A sp011620845	p__Methanobacteriota	No	N	N	N	N	N	Y	N
6_bin.225	5.38291	g__Cryosericum	p__Caldisericota	No	N	N	N	Y	N	N	N
7_bin_105_R1-contigs	1.91927	g__JABLXH01 (p__Armatimonadota)	p__Armatimonadota	No	Y	N	N	N	N	N	N
8_bin.75	0.992564	g__UBA1305 (o__Acetivibrionales)	p__Firmicutes_A	No	N	N	N	N	N	Y	N
5_bin_115_R1-contigs	1.16147	g__Sulfurimicrobium	p__Proteobacteria	No	N	N	N	N	N	N	N
5_bin.70	1.61868	g__JAGOJY01 (p__Acidobacteriota)	p__Acidobacteriota	No	N	N	N	N	N	N	N
6_bin.230	1.34883	g__Parvibaculum	p__Proteobacteria	No	N	N	N	N	N	N	N
7_bin_81_R1-contigs	1.66351	g__Fen-1166 (f__Smithellaceae)	p__Desulfobacterota	No	N	N	N	N	N	N	N
8_bin.157	-0.093423	s__JAAYUI01 sp017992555 (c__Caldisericia)	p__Caldisericota	No	N	N	N	N	N	N	N
6_bin_38_R1-contigs	2.63013	f__Thermoguttaceae	p__Planctomycetota	No	N	N	N	N	N	N	N
7_bin_46_R1-contigs	0.461681	g__UBA5314 (f__Syntrophomonadaceae)	p__Firmicutes_B	No	N	N	N	N	N	N	N
6_bin_196_R1-contigs	2.13506	f__Anaerolineaceae	p__Chloroflexota	No	N	N	N	N	N	N	N
7_bin_159_R1-contigs	2.135	f__Thermoguttaceae	p__Planctomycetota	No	N	N	N	N	N	N	N
8_bin.138	1.39694	f__DTLH01 (p__Armatimonadota)	p__Armatimonadota	No	N	N	N	N	N	N	N
6_bin.66	1.6075	g__Mizugakiibacter (f__Rhodanobacteraceae)	p__Proteobacteria	No	N	N	N	N	N	N	N
8_bin.82	1.24684	g__UBA7708 (f__Anaerohalosphaeraceae)	p__Planctomycetota	No	N	N	N	N	N	N	N
6_bin.205	1.59749	g__JAGOJY01 (p__Acidobacteriota)	p__Acidobacteriota	No	N	N	N	N	N	N	N
6_bin.157	1.31521	g__Sulfuricella	p__Proteobacteria	No	N	N	N	N	N	N	N
5_bin_40_R1-contigs	2.04005	f__Thermoguttaceae	p__Planctomycetota	No	N	N	N	N	N	N	N
6_bin.186	3.2716	g__JAAYDS01 (c__Anaerolineae)	p__Chloroflexota	No	N	N	N	N	N	N	N
6_bin_158_R1-contigs	3.41737	f__Anaerolineaceae	p__Chloroflexota	No	N	N	N	N	N	N	N
8_bin.148	1.30471	g__LD21 (o__Bacteroidales)	p__Bacteroidota	No	N	N	N	N	N	N	N
5_bin.116	3.49004	s__UBA8904 sp003506745 (f__Smithellaceae)	p__Desulfobacterota	No	N	N	N	N	N	N	N
GCA_021372715.1_ASM2137271v1	2.0439	g__Methanobacterium*	p__Methanobacteriota	No	N	N	N	N	N	N	N
GCA_021372375.1_ASM2137237v1	0.305345	g__Pelosinus*	p__Firmicutes_C	No	N	N	N	N	N	N	N
GCA_021372185.1_ASM2137218v1	1.11398	f__Parachlamydiaceae*	p__Chlamydiota	No	N	N	N	N	N	N	N
GCA_021372155.1_ASM2137215v1	0.881697	g__Candidatus Protochlamydia*	p__Chlamydiota	No	N	N	N	N	N	N	N
GCA_021371915.1_ASM2137191v1	2.43138	f__Nitrospiraceae*	p__Nitrospirota	No	N	N	N	N	N	N	N
5_bin.122	2.56186	f__SM23-33 (c__Phycisphaerae)	p__Planctomycetota	No	N	N	N	N	N	N	N
8_bin_111_R1-contigs	2.21811	g__JABLXH01 (p__Armatimonadota)	p__Armatimonadota	No	N	N	N	N	N	N	N
7_bin.68	3.52596	f__UBA8932 (o__Treponematales)	p__Spirochaetota	No	N	N	N	N	N	N	N
7_bin.82	1.71239	f__UBA2279 (c__Coriobacteriia)	p__Actinobacteriota	No	N	N	N	N	N	N	N
7_bin.166	1.49033	g__UBA5829 (p__Armatimonadota)	p__Armatimonadota	No	N	N	N	N	N	N	N
8_bin.109	1.37618	f__UBA8932 (o__Treponematales)	p__Spirochaetota	No	N	N	N	N	N	N	N
8_bin.129	2.04574	f__Thermoguttaceae	p__Planctomycetota	No	N	N	N	N	N	N	N
8_bin_101_R3-contigs	0.531096	g__Syntrophomonas	p__Firmicutes_B	No	N	N	N	N	N	N	N
8_bin.139	2.89378	g__UBA5829 (p__Armatimonadota)	p__Armatimonadota	No	N	N	N	N	N	N	N
5_bin_119_R1-contigs	2.32606	g__Fen-1166 (f__Smithellaceae)	p__Desulfobacterota	No	N	N	N	N	N	N	N
8_bin.133	1.87573	g__UBA12454 (o__Sedimentisphaerales)	p__Planctomycetota	No	N	N	N	N	N	N	N

## Sheet: Table S9
Table S9. Metabolism reconstruction of significantly expressed genes from MAG 5_191 and genes from the MAG of Rhodococcus. These genes were also significantly correlated with TPM of Dehalococcoides MAGs.
In the bracket, it is the number of the genes belong to the metabolic pathway. The Bacterial secretion system and biofilm formation are marked in yellow
Metabolism recontruction for MAG 5_191					KEGG genes for Rhodococcus MAG
Global and overview maps					accession	function.
1100	Metabolic pathways (152)				K10822	nonpolar-amino-acid-transporting ATPase [EC:7.4.2.2]
1110	Biosynthesis of secondary metabolites (73)				K00036	glucose-6-phosphate 1-dehydrogenase [EC:1.1.1.49 1.1.1.363]
1120	Microbial metabolism in diverse environments (39)				K02358	elongation factor Tu
1200	Carbon metabolism (27)
1210	2-Oxocarboxylic acid metabolism (12)
1212	Fatty acid metabolism (2)
1230	Biosynthesis of amino acids (24)
1232	Nucleotide metabolism (8)
1250	Biosynthesis of nucleotide sugars (18)
1240	Biosynthesis of cofactors (27)
1220	Degradation of aromatic compounds (3)
Carbohydrate metabolism
10	Glycolysis / Gluconeogenesis (10)
20	Citrate cycle (TCA cycle) (12)
30	Pentose phosphate pathway (5)
40	Pentose and glucuronate interconversions (3)
51	Fructose and mannose metabolism (3)
52	Galactose metabolism (5)
53	Ascorbate and aldarate metabolism (1)
500	Starch and sucrose metabolism (8)
520	Amino sugar and nucleotide sugar metabolism (16)
620	Pyruvate metabolism (8)
630	Glyoxylate and dicarboxylate metabolism (5)
640	Propanoate metabolism (8)
650	Butanoate metabolism (2)
660	C5-Branched dibasic acid metabolism (3)
Energy metabolism
190	Oxidative phosphorylation (10)
195	Photosynthesis (1)
710	Carbon fixation in photosynthetic organisms (6)
720	Carbon fixation pathways in prokaryotes (11)
680	Methane metabolism (5)
920	Sulfur metabolism (3)
Lipid metabolism		metabolism
61	Fatty acid biosynthesis (2)
561	Glycerolipid metabolism (6)
564	Glycerophospholipid metabolism (2)
600	Sphingolipid metabolism (4)
Nucleo tide metabolism
230	Purine metabolism (8)
240	Pyrimidine metabolism (7)
Amino acid metabolism
250	Alanine, aspartate and glutamate metabolism (3)
260	Glycine, serine and threonine metabolism (4)
270	Cysteine and methionine metabolism (7)
280	Valine, leucine and isoleucine degradation (2)
290	Valine, leucine and isoleucine biosynthesis (4)
300	Lysine biosynthesis (2)
310	Lysine degradation (3)
220	Arginine biosynthesis (1)
330	Arginine and proline metabolism (3)
340	Histidine metabolism (1)
360	Phenylalanine metabolism (3)
380	Tryptophan metabolism (1)
400	Phenylalanine, tyrosine and tryptophan biosynthesis (4)
Metabolism of other amino acids
410	beta-Alanine metabolism (2)
430	Taurine and hypotaurine metabolism (1)
450	Selenocompound metabolism (3)
470	D-Amino acid metabolism (3)
480	Glutathione metabolism (1)
Glycan biosynthesis and metabolism
510	N-Glycan biosynthesis (1)
513	Various types of N-glycan biosynthesis (1)
531	Glycosaminoglycan degradation (1)
603	Glycosphingolipid biosynthesis - globo and isoglobo series (2)
604	Glycosphingolipid biosynthesis - ganglio series (1)
511	Other glycan degradation (1)
540	Lipopolysaccharide biosynthesis (4)
542	O-Antigen repeat unit biosynthesis (1)
541	O-Antigen nucleotide sugar biosynthesis (11)
550	Peptidoglycan biosynthesis (4)
552	Teichoic acid biosynthesis (3)
571	Lipoarabinomannan (LAM) biosynthesis (1)
572	Arabinogalactan biosynthesis - Mycobacterium (3)
543	Exopolysaccharide biosynthesis (6)
Metabolism of cofactors and vitamins
730	Thiamine metabolism (3)
740	Riboflavin metabolism (2)
750	Vitamin B6 metabolism (1)
760	Nicotinate and nicotinamide metabolism (5)
770	Pantothenate and CoA biosynthesis (7)
780	Biotin metabolism (2)
785	Lipoic acid metabolism (5)
790	Folate biosynthesis (11)
670	One carbon pool by folate (2)
860	Porphyrin metabolism (5)
Metabolism of terpenoids and polyketides
900	Terpenoid backbone biosynthesis (6)
908	Zeatin biosynthesis (1)
1051	Biosynthesis of ansamycins (2)
1059	Biosynthesis of enediyne antibiotics (1)
523	Polyketide sugar unit biosynthesis (2)
Biosynthesis of other secondary metabolites
261	Monobactam biosynthesis (1)
521	Streptomycin biosynthesis (2)
524	Neomycin, kanamycin and gentamicin biosynthesis (1)
525	Acarbose and validamycin biosynthesis (1)
998	Biosynthesis of various antibiotics (1)
999	Biosynthesis of various plant secondary metabolites (1)
Xenobiotics biodegradation and metabolism
362	Benzoate degradation (3)
622	Xylene degradation (1)
643	Styrene degradation (1)
621	Dioxin degradation (1)
983	Drug metabolism - other enzymes (3)
Genetic Information Processing
Transcription
3020	RNA polymerase (1)
3022	Basal transcription factors (1)
Translation
3010	Ribosome (9)
970	Aminoacyl-tRNA biosynthesis (8)
3015	mRNA surveillance pathway (1)
Folding, sorting and degradation
3060	Protein export (4)
4141	Protein processing in endoplasmic reticulum (1)
4122	Sulfur relay system (1)
3018	RNA degradation (6)
Replication and repair
3030	DNA replication (4)
3410	Base excision repair (1)
3420	Nucleotide excision repair (3)
3430	Mismatch repair (3)
3440	Homologous recombination (3)
Environmental Information Processing
Membrane transport
2010	ABC transporters (7)
2060	Phosphotransferase system (PTS) (2)
3070	Bacterial secretion system (15)
Signaltransduction
2020	Two-component system (19)
4013	MAPK signaling pathway - fly (1)
4066	HIF-1 signaling pathway (2)
4068	FoxO signaling pathway (1)
4071	Sphingolipid signaling pathway (1)
Cellular Processes
Transport and catabolism
4142	Lysosome (2)
4146	Peroxisome (2)
Cell growth and death
4112	Cell cycle - Caulobacter (4)
4217	Necroptosis (1)
Cellular community - prokaryotes
2024	Quorum sensing (8)
5111	Biofilm formation - Vibrio cholerae (15)
2025	Biofilm formation - Pseudomonas aeruginosa (5)
2026	Biofilm formation - Escherichia coli (7)
Cell motility
2040	Flagellar assembly (3)
Organismal Systems
Immune system
4621	NOD-like receptor signaling pathway (1)
Endocrine system
4910	Insulin signaling pathway (2)
4922	Glucagon signaling pathway (1)
Aging
4211	Longevity regulating pathway (1)
4212	Longevity regulating pathway - worm (2)
4213	Longevity regulating pathway - multiple species (1)
Environmental adaptation
4714	Thermogenesis (1)
4626	Plant-pathogen interaction (1)
Human Diseases
Cancer: overview
5200	Pathways in cancer (1)
5208	Chemical carcinogenesis - reactive oxygen species (2)
5230	Central carbon metabolism in cancer (1)
Cancer: specific types
5211	Renal cell carcinoma (1)
Infectious disease: bacterial
5130	Pathogenic Escherichia coli infection (1)
5132	Salmonella infection (2)
5133	Pertussis (1)
Neurodegenerative disease
5010	Alzheimer disease (1)
5012	Parkinson disease (1)
5016	Huntington disease (1)
Cardiovascular disease
5417	Lipid and atherosclerosis (1)
5418	Fluid shear stress and atherosclerosis (1)
5415	Diabetic cardiomyopathy (2)
Endocrine and metabolic disease
4931	Insulin resistance (2)
4934	Cushing syndrome (1)
Drug resistance: antimicrobial
1501	beta-Lactam resistance (6)
1502	Vancomycin resistance (2)
1503	Cationic antimicrobial peptide (CAMP) resistance (2)
